# Supplementary material for: The 4-(3-chloro-4-methyl­phen­yl)-1,2,3,5-dithia­diazol-3-yl radical
Source: Acta Crystallogr Sect E Struct Rep Online. 2011 Aug 27;67(Pt 9):o2514. doi: 10.1107/S1600536811034751 (PMC3200813; doi:10.1107/S1600536811034751)
Supplement: Supplementary file 1 [file e-67-o2514-sup1.cif]

##############################################################################
#                                                                            #
# This CIF contains the data in a paper accepted for publication in          #
# Acta Crystallographica Section E. It conforms to the requirements of       #
# Notes for Authors for Acta Crystallographica Section E, and has been       #
# peer reviewed under the auspices of the IUCr Commission on Journals.       #
#                                                                            #
# Full details of the Crystallographic Information File format               #
# are given in the paper "The Crystallographic Information File (CIF):       #
# a New Standard Archive File for Crystallography" by S. R. Hall, F. H.      #
# Allen and I. D. Brown [Acta Cryst. (1991), A47, 655-685].                  #
#                                                                            #
# The current version of the core CIF dictionary is obtainable from          #
# ftp://ftp.iucr.org/pub/cif_core.dic.                                       #
#                                                                            #
# Software is freely available for graphical display of the structure(s)     #
# in this CIF. For information consult the CIF software page                 #
# http://www.iucr.org/resources/cif/software.                                #
#                                                                            #
# This file may be used for bona fide research purposes within the           #
# scientific community so long as proper attribution is given to the journal # 
# article from which it was obtained.                                        #
#                                                                            #
##############################################################################
data_global
_audit_creation_method     'WinGX routine CIF_UPDATE'
_audit_conform_dict_name     cif_core.dic
_audit_conform_dict_version     2.4
_journal_data_validation_number     ?
_journal_date_recd_electronic     2011-07-28
_journal_date_accepted     2011-08-24
_journal_name_full     'Acta Crystallographica, Section E'
_journal_year     2011
_journal_volume     67
_journal_issue      9
_journal_page_first     o2514
_journal_page_last     o2514
_journal_paper_category     QO
_journal_coeditor_code     BT5594
_publ_contact_author_name     'Jacqueline M. Cole'
_publ_contact_author_address
;
Cavendish Laboratory, University of Cambridge,
J. J. Thomson Avenue, Cambridge CB3 0HE
;
_publ_contact_author_email     'jmc61@cam.ac.uk'
_publ_contact_author_fax     '+44 (0)1223 337470'
_publ_contact_author_phone     '+44 (0)1223 350266'
_publ_section_title
;
The 4-(3-chloro-4-methylphenyl)-1,2,3,5-dithiadiazol-3-yl radical
;
loop_
    _publ_author_name
    _publ_author_footnote
    _publ_author_address
    "Cole, Jacqueline M."
;
Other affiliation: Department of Chemistry, University of New Brunswick,
Fredericton,
Canada NB E3B 5A3
;
;
Cavendish Laboratory
University of Cambridge
J. J. Thomson Avenue
Cambridge CB3 0HE
England
;
    "Aherne, Christine M." .
;
Department of Chemistry,
University of Durham,
South Road,
Durham, DH1 3LE
England
;
    "Howard, Judith A. K." .
;
Department of Chemistry,
University of Durham,
South Road,
Durham, DH1 3LE
England
;
    "Banister, Arthur J." .
;
Department of Chemistry,
University of Durham,
South Road,
Durham, DH1 3LE
England
;
    "Waddell, Paul G."
;
Other affiliation: Department of Chemistry, University of New Brunswick,
Fredericton,
Canada NB E3B 5A3.
;
;
Cavendish Laboratory
University of Cambridge
J. J. Thomson Avenue
Cambridge CB3 0HE
England
;
data_I
_audit_creation_method     'WinGX routine CIF_UPDATE'
_chemical_name_systematic
;
4-(3-chloro-4-methylphenyl)-1,2,3,5-dithiadiazol-3-yl
;
_chemical_formula_moiety     'C8 H6 Cl N2 S2'
_chemical_formula_sum     'C8 H6 Cl N2 S2'
_chemical_formula_iupac     'C8 H6 Cl N2 S2'
_chemical_formula_weight     229.72
_symmetry_cell_setting     monoclinic
_symmetry_space_group_name_H-M     'P 21'
_symmetry_space_group_name_Hall     'P 2yb'
loop_
    _symmetry_equiv_pos_as_xyz
    'x, y, z'
    '-x, y+1/2, -z'
_cell_length_a     5.937(3)
_cell_length_b     13.407(3)
_cell_length_c     11.573(3)
_cell_angle_alpha     90
_cell_angle_beta     95.87(4)
_cell_angle_gamma     90
_cell_volume     916.3(6)
_cell_formula_units_Z     4
_cell_measurement_reflns_used     20
_cell_measurement_theta_min     3.00
_cell_measurement_theta_max     11.0
_cell_measurement_temperature     150(2)
_exptl_crystal_description     prism
_exptl_crystal_colour     colourless
_exptl_crystal_size_max     0.25
_exptl_crystal_size_mid     0.18
_exptl_crystal_size_min     0.15
_exptl_crystal_density_diffrn     1.665
_exptl_crystal_density_method     'not measured'
_exptl_crystal_F_000     468
_exptl_absorpt_coefficient_mu     0.819
_exptl_absorpt_correction_type     none
_exptl_special_details     ?
_diffrn_ambient_temperature     150(2)
_diffrn_radiation_type     MoK\a
_diffrn_radiation_wavelength     0.71073
_diffrn_radiation_monochromator     graphite
_diffrn_measurement_device_type     'Rigaku AFC-6S'
_diffrn_measurement_method     \w
_diffrn_reflns_number     1655
_diffrn_reflns_av_R_equivalents     0.1029
_diffrn_reflns_theta_min     3.52
_diffrn_reflns_theta_max     24.01
_diffrn_reflns_theta_full     24.01
_diffrn_measured_fraction_theta_max     0.993
_diffrn_measured_fraction_theta_full     0.993
_diffrn_reflns_limit_h_min     0
_diffrn_reflns_limit_h_max     6
_diffrn_reflns_limit_k_min     0
_diffrn_reflns_limit_k_max     15
_diffrn_reflns_limit_l_min     -13
_diffrn_reflns_limit_l_max     13
_diffrn_standards_number     3
_diffrn_standards_interval_count     200
_diffrn_standards_decay_%     0
_refine_special_details
;
Refinement of <i>F</i>^2^ against ALL reflections. The weighted <i>R</i>-factor
<i>wR</i> and goodness of fit <i>S</i> are based on <i>F</i>^2^, conventional
<i>R</i>-factors <i>R</i> are based on <i>F</i>, with <i>F</i> set to zero for
negative <i>F</i>^2^. The threshold expression of <i>F</i>^2^ >
2\s(<i>F</i>^2^) is used only for calculating <i>R</i>-factors(gt) <i>etc</i>.
and is not relevant to the choice of reflections for refinement.
<i>R</i>-factors based on <i>F</i>^2^ are statistically about twice as large
as those based on <i>F</i>, and <i>R</i>- factors based on ALL data will be
even larger.
;
_reflns_number_total     1499
_reflns_number_gt     1054
_reflns_threshold_expression     >2\s(I)
_refine_ls_structure_factor_coef     Fsqd
_refine_ls_matrix_type     full
_refine_ls_R_factor_all     0.1071
_refine_ls_R_factor_gt     0.0416
_refine_ls_wR_factor_ref     0.0982
_refine_ls_goodness_of_fit_ref     1.089
_refine_ls_restrained_S_all     1.088
_refine_ls_number_reflns     1499
_refine_ls_number_parameters     237
_refine_ls_number_restraints     1
_refine_ls_hydrogen_treatment     constr
_refine_ls_weighting_scheme     calc
_refine_ls_weighting_details
         'calc w=1/[\s^2^(Fo^2^)+(0.0132P)^2^+2.2783P] where P=(Fo^2^+2Fc^2^)/3'
_atom_sites_solution_hydrogens     geom
_atom_sites_solution_primary     direct
_atom_sites_solution_secondary     difmap
_refine_ls_shift/su_max     0
_refine_ls_shift/su_mean     0
_refine_diff_density_max     0.444
_refine_diff_density_min     -0.383
_refine_ls_extinction_method     none
_refine_ls_abs_structure_details     'Flack (1983), 169 Friedel pairs'
_refine_ls_abs_structure_Flack     -0.16(19)
loop_
    _atom_type_symbol
    _atom_type_description
    _atom_type_scat_dispersion_real
    _atom_type_scat_dispersion_imag
    _atom_type_scat_source
    C C 0.0033 0.0016 'International Tables Vol C Tables 4.2.6.8 and 6.1.1.4'
    H H 0 0 'International Tables Vol C Tables 4.2.6.8 and 6.1.1.4'
    Cl Cl 0.1484 0.1585 'International Tables Vol C Tables 4.2.6.8 and 6.1.1.4'
    N N 0.0061 0.0033 'International Tables Vol C Tables 4.2.6.8 and 6.1.1.4'
    S S 0.1246 0.1234 'International Tables Vol C Tables 4.2.6.8 and 6.1.1.4'
_computing_data_collection
;
MSC/AFC Diffractometer Control Software (Molecular Structure Corporation,
1991)
;
_computing_cell_refinement     'MSC/AFC Diffractometer Control Software'
_computing_data_reduction     'TEXSAN (Molecular Structure Corporation, 1989)'
_computing_structure_solution     'SHELXS97 (Sheldrick, 2008)'
_computing_structure_refinement     'SHELXL97 (Sheldrick, 2008)'
_computing_molecular_graphics     'SHELXTL (Sheldrick, 2008)'
_computing_publication_material     'WinGX (Farrugia, 1999)'
loop_
    _atom_site_type_symbol
    _atom_site_label
    _atom_site_fract_x
    _atom_site_fract_y
    _atom_site_fract_z
    _atom_site_U_iso_or_equiv
    _atom_site_adp_type
    _atom_site_calc_flag
    _atom_site_refinement_flags
    _atom_site_occupancy
    _atom_site_disorder_assembly
    _atom_site_disorder_group
    S S2 0.5244(5) 0.3269(2) -0.1014(2) 0.0271(7) Uani d . 1 . .
    S S1 0.2324(4) 0.3359(2) -0.0142(2) 0.0263(7) Uani d . 1 . .
    N N2 0.6580(15) 0.4154(7) -0.0244(7) 0.025(2) Uani d . 1 . .
    N N1 0.3323(14) 0.4260(6) 0.0724(7) 0.024(2) Uani d . 1 . .
    C C1 0.5430(17) 0.4558(8) 0.0533(9) 0.024(2) Uani d . 1 . .
    C C2 0.6477(16) 0.5355(8) 0.1287(8) 0.017(2) Uani d . 1 . .
    C C6 0.9463(14) 0.6549(7) 0.1743(7) 0.019(2) Uani d . 1 . .
    H H6 1.0823 0.6826 0.1567 0.023 Uiso calc R 1 . .
    C C7 0.8533(15) 0.5770(8) 0.1066(8) 0.021(2) Uani d . 1 . .
    H H7 0.9289 0.5524 0.046 0.025 Uiso calc R 1 . .
    C C3 0.5398(15) 0.5719(7) 0.2224(8) 0.020(2) Uani d . 1 . .
    H H3 0.4034 0.5447 0.2401 0.024 Uiso calc R 1 . .
    C C5 0.8434(15) 0.6933(8) 0.2681(8) 0.021(2) Uani d . 1 . .
    C C8 0.9427(16) 0.7782(8) 0.3392(8) 0.026(2) Uani d . 1 . .
    H H8A 1.061 0.8085 0.3007 0.039 Uiso calc R 1 . .
    H H8B 1.004 0.7542 0.414 0.039 Uiso calc R 1 . .
    H H8C 0.827 0.8267 0.3488 0.039 Uiso calc R 1 . .
    C C4 0.6413(15) 0.6499(7) 0.2885(7) 0.018(2) Uani d . 1 . .
    Cl Cl1 0.5049(4) 0.6884(2) 0.4074(2) 0.0278(7) Uani d . 1 . .
    S S3 0.3937(5) 0.1726(2) 0.1531(2) 0.0302(7) Uani d . 1 . .
    S S4 0.7080(4) 0.1669(2) 0.0853(2) 0.0293(7) Uani d . 1 . .
    Cl Cl2 0.5678(4) 0.47502(19) 0.6289(2) 0.0259(6) Uani d . 1 . .
    N N4 0.8253(12) 0.2511(6) 0.1763(7) 0.0208(19) Uani d . 1 . .
    C C10 0.7757(15) 0.3556(7) 0.3403(7) 0.018(2) Uani d . 1 . .
    C C15 0.9878(16) 0.4033(8) 0.3377(8) 0.025(2) Uani d . 1 . .
    H H15 1.079 0.3871 0.2797 0.031 Uiso calc R 1 . .
    C C9 0.6891(16) 0.2851(8) 0.2539(8) 0.021(2) Uani d . 1 . .
    C C12 0.7250(15) 0.4511(7) 0.5142(7) 0.014(2) Uani d . 1 . .
    C C11 0.6480(15) 0.3831(7) 0.4301(8) 0.022(2) Uani d . 1 . .
    H H11 0.506 0.3544 0.4332 0.027 Uiso calc R 1 . .
    C C14 1.0611(14) 0.4740(8) 0.4206(7) 0.023(2) Uani d . 1 . .
    H H14 1.2004 0.5047 0.4161 0.027 Uiso calc R 1 . .
    C C13 0.9336(16) 0.5008(7) 0.5106(8) 0.020(2) Uani d . 1 . .
    C C16 1.0139(17) 0.5799(8) 0.6005(9) 0.029(3) Uani d . 1 . .
    H H16A 0.8912 0.6245 0.6114 0.043 Uiso calc R 1 . .
    H H16B 1.1369 0.6169 0.5738 0.043 Uiso calc R 1 . .
    H H16C 1.0639 0.5482 0.673 0.043 Uiso calc R 1 . .
    N N3 0.4777(14) 0.2515(7) 0.2537(7) 0.025(2) Uani d . 1 . .
loop_
    _atom_site_aniso_label
    _atom_site_aniso_U_11
    _atom_site_aniso_U_22
    _atom_site_aniso_U_33
    _atom_site_aniso_U_12
    _atom_site_aniso_U_13
    _atom_site_aniso_U_23
    S2 0.0299(17) 0.0296(16) 0.0226(14) -0.0059(15) 0.0067(12) -0.0050(12)
    S1 0.0193(14) 0.0277(15) 0.0311(15) -0.0007(13) -0.0007(12) -0.0104(14)
    N2 0.031(5) 0.025(5) 0.022(4) 0.001(4) 0.012(4) 0.001(4)
    N1 0.019(5) 0.026(5) 0.026(5) 0.000(4) 0.001(4) -0.011(4)
    C1 0.018(5) 0.022(6) 0.031(6) -0.013(5) -0.005(4) 0.006(5)
    C2 0.015(5) 0.019(6) 0.018(5) 0.007(4) 0.002(4) 0.001(4)
    C6 0.008(4) 0.025(7) 0.023(5) -0.002(4) -0.001(4) 0.004(4)
    C7 0.022(6) 0.027(6) 0.014(5) 0.007(5) -0.002(4) 0.007(5)
    C3 0.015(5) 0.012(5) 0.032(6) 0.001(4) -0.005(5) 0.007(5)
    C5 0.015(5) 0.018(6) 0.030(5) 0.003(5) -0.007(4) 0.008(5)
    C8 0.022(5) 0.031(6) 0.024(5) -0.001(5) -0.002(5) -0.004(5)
    C4 0.016(5) 0.026(7) 0.012(5) 0.013(5) 0.000(4) -0.003(5)
    Cl1 0.0259(13) 0.0279(17) 0.0310(14) -0.0008(13) 0.0090(10) -0.0078(13)
    S3 0.0353(15) 0.0314(17) 0.0242(13) -0.0117(14) 0.0047(11) -0.0063(13)
    S4 0.0318(15) 0.0270(17) 0.0287(14) 0.0049(14) 0.0005(12) -0.0049(13)
    Cl2 0.0266(13) 0.0286(16) 0.0240(13) -0.0004(14) 0.0094(10) -0.0073(13)
    N4 0.019(4) 0.019(5) 0.025(5) 0.005(4) 0.003(4) -0.011(4)
    C10 0.015(5) 0.031(7) 0.008(4) 0.008(5) -0.003(4) 0.006(4)
    C15 0.028(6) 0.028(6) 0.022(5) 0.005(5) 0.010(4) 0.008(5)
    C9 0.019(5) 0.027(6) 0.017(5) -0.003(5) 0.001(4) 0.010(5)
    C12 0.018(5) 0.012(5) 0.012(5) 0.009(4) 0.000(4) 0.002(4)
    C11 0.013(5) 0.026(6) 0.026(5) 0.001(5) -0.008(4) 0.005(5)
    C14 0.012(5) 0.034(6) 0.022(5) -0.004(5) 0.001(4) 0.002(5)
    C13 0.023(6) 0.013(5) 0.024(6) -0.003(4) -0.003(4) 0.002(4)
    C16 0.029(6) 0.021(6) 0.037(6) -0.005(5) 0.008(5) -0.012(5)
    N3 0.023(5) 0.030(5) 0.024(4) -0.013(4) 0.011(4) -0.008(4)
_geom_special_details
;
All s.u.'s (except the s.u. in the dihedral angle between two l.s. planes) are
estimated using the full covariance matrix. The cell s.u.'s are taken into
account individually in the estimation of s.u.'s in distances, angles and
torsion angles; correlations between s.u.'s in cell parameters are only used
when they are defined by crystal symmetry. An approximate (isotropic)
treatment of cell s.u.'s is used for estimating s.u.'s involving l.s. planes.
;
loop_
    _geom_bond_atom_site_label_1
    _geom_bond_atom_site_label_2
    _geom_bond_site_symmetry_2
    _geom_bond_distance
    _geom_bond_publ_flag
    S2 N2 . 1.639(10) ?
    S2 S1 . 2.096(3) ?
    S1 N1 . 1.641(8) ?
    N2 C1 . 1.302(13) ?
    N1 C1 . 1.352(13) ?
    C1 C2 . 1.476(13) ?
    C2 C7 . 1.388(13) ?
    C2 C3 . 1.403(13) ?
    C6 C7 . 1.387(13) ?
    C6 C5 . 1.397(12) ?
    C6 H6 . 0.93 ?
    C7 H7 . 0.93 ?
    C3 C4 . 1.395(13) ?
    C3 H3 . 0.93 ?
    C5 C4 . 1.375(12) ?
    C5 C8 . 1.491(14) ?
    C8 H8A . 0.96 ?
    C8 H8B . 0.96 ?
    C8 H8C . 0.96 ?
    C4 Cl1 . 1.746(8) ?
    S3 N3 . 1.613(9) ?
    S3 S4 . 2.098(4) ?
    S4 N4 . 1.648(8) ?
    Cl2 C12 . 1.728(9) ?
    N4 C9 . 1.348(12) ?
    C10 C11 . 1.398(13) ?
    C10 C15 . 1.415(13) ?
    C10 C9 . 1.432(13) ?
    C15 C14 . 1.387(13) ?
    C15 H15 . 0.93 ?
    C9 N3 . 1.333(12) ?
    C12 C11 . 1.377(13) ?
    C12 C13 . 1.411(13) ?
    C11 H11 . 0.93 ?
    C14 C13 . 1.396(13) ?
    C14 H14 . 0.93 ?
    C13 C16 . 1.528(13) ?
    C16 H16A . 0.96 ?
    C16 H16B . 0.96 ?
    C16 H16C . 0.96 ?
loop_
    _geom_angle_atom_site_label_1
    _geom_angle_atom_site_label_2
    _geom_angle_atom_site_label_3
    _geom_angle_site_symmetry_1
    _geom_angle_site_symmetry_3
    _geom_angle
    _geom_angle_publ_flag
    N2 S2 S1 . . 94.3(3) ?
    N1 S1 S2 . . 94.1(3) ?
    C1 N2 S2 . . 114.7(7) ?
    C1 N1 S1 . . 113.6(7) ?
    N2 C1 N1 . . 123.3(10) ?
    N2 C1 C2 . . 119.3(9) ?
    N1 C1 C2 . . 117.3(9) ?
    C7 C2 C3 . . 118.8(9) ?
    C7 C2 C1 . . 120.4(9) ?
    C3 C2 C1 . . 120.7(9) ?
    C7 C6 C5 . . 122.4(9) ?
    C7 C6 H6 . . 118.8 ?
    C5 C6 H6 . . 118.8 ?
    C6 C7 C2 . . 120.3(9) ?
    C6 C7 H7 . . 119.9 ?
    C2 C7 H7 . . 119.9 ?
    C4 C3 C2 . . 118.6(9) ?
    C4 C3 H3 . . 120.7 ?
    C2 C3 H3 . . 120.7 ?
    C4 C5 C6 . . 115.8(9) ?
    C4 C5 C8 . . 122.1(9) ?
    C6 C5 C8 . . 122.1(9) ?
    C5 C8 H8A . . 109.5 ?
    C5 C8 H8B . . 109.5 ?
    H8A C8 H8B . . 109.5 ?
    C5 C8 H8C . . 109.5 ?
    H8A C8 H8C . . 109.5 ?
    H8B C8 H8C . . 109.5 ?
    C5 C4 C3 . . 124.0(8) ?
    C5 C4 Cl1 . . 119.5(7) ?
    C3 C4 Cl1 . . 116.4(7) ?
    N3 S3 S4 . . 94.2(3) ?
    N4 S4 S3 . . 94.0(3) ?
    C9 N4 S4 . . 114.5(7) ?
    C11 C10 C15 . . 116.6(9) ?
    C11 C10 C9 . . 120.6(8) ?
    C15 C10 C9 . . 122.7(8) ?
    C14 C15 C10 . . 120.7(8) ?
    C14 C15 H15 . . 119.6 ?
    C10 C15 H15 . . 119.6 ?
    N3 C9 N4 . . 120.9(9) ?
    N3 C9 C10 . . 119.7(8) ?
    N4 C9 C10 . . 119.4(8) ?
    C11 C12 C13 . . 121.4(8) ?
    C11 C12 Cl2 . . 119.9(7) ?
    C13 C12 Cl2 . . 118.7(7) ?
    C12 C11 C10 . . 122.3(9) ?
    C12 C11 H11 . . 118.9 ?
    C10 C11 H11 . . 118.9 ?
    C15 C14 C13 . . 122.4(9) ?
    C15 C14 H14 . . 118.8 ?
    C13 C14 H14 . . 118.8 ?
    C14 C13 C12 . . 116.5(9) ?
    C14 C13 C16 . . 122.1(9) ?
    C12 C13 C16 . . 121.4(8) ?
    C13 C16 H16A . . 109.5 ?
    C13 C16 H16B . . 109.5 ?
    H16A C16 H16B . . 109.5 ?
    C13 C16 H16C . . 109.5 ?
    H16A C16 H16C . . 109.5 ?
    H16B C16 H16C . . 109.5 ?
    C9 N3 S3 . . 116.4(7) ?
