# Supplementary material for: The 4-(3-chloro-4-methyl­phen­yl)-1,2,3,5-dithia­diazol-3-yl radical
Source: Acta Crystallogr Sect E Struct Rep Online. 2011 Aug 27;67(Pt 9):o2514. doi: 10.1107/S1600536811034751 (PMC3200813; doi:10.1107/S1600536811034751)
Supplement: Supplementary file 2 [file e-67-o2514-Isup2.hkl]

#
# h,k,l, Fc-squared, Fo-squared, sigma(Fo-squared) and status flag
#
data_I
_shelx_title ' final in P 21'
_shelx_refln_list_code          4
_shelx_F_calc_maximum      173.57
_exptl_crystal_F_000       468.00
_reflns_d_resolution_high  0.8734
 
loop_
 _symmetry_equiv_pos_as_xyz
 'x, y, z'
 '-x, y+1/2, -z'
 
_cell_length_a     5.9370
_cell_length_b    13.4070
_cell_length_c    11.5730
_cell_angle_alpha  90.000
_cell_angle_beta   95.870
_cell_angle_gamma  90.000
 
_shelx_F_squared_multiplier     1.000
 
loop_
 _refln_index_h
 _refln_index_k
 _refln_index_l
 _refln_F_squared_calc
 _refln_F_squared_meas
 _refln_F_squared_sigma
 _refln_observed_status
   2   0   0     2029.23     2020.05     64.51 o
   3   0   0       39.17       27.90     57.18 o
   4   0   0      895.77      937.21     44.09 o
   5   0   0      122.12        2.51     84.45 o
   6   0   0       62.25      -94.97     94.97 o
   1   1   0     1880.20     2034.58     44.00 o
   2   1   0     2118.34     2097.34     64.38 o
   3   1   0     3084.84     3351.31     85.61 o
   4   1   0      747.24      703.27     34.16 o
   5   1   0       28.23       12.46     82.86 o
   6   1   0      469.83      465.13     34.76 o
   1   2   0      402.17      538.78     23.95 o
   2   2   0      586.34      615.21     31.34 o
   3   2   0      878.50      989.22     46.81 o
   4   2   0      843.14      867.63     38.73 o
   5   2   0      196.22      198.28     30.22 o
   6   2   0      222.44      218.54     34.16 o
   1   3   0      416.52      448.34     21.95 o
   2   3   0      338.45      285.95     18.79 o
   3   3   0     1203.29     1193.76     48.35 o
   4   3   0       19.39       25.58     71.36 o
   5   3   0      471.49      470.64     31.60 o
   6   3   0      113.50      132.49     34.01 o
   0   4   0     3212.18     3249.57     68.36 o
   1   4   0     2134.78     2162.66     63.07 o
   2   4   0      959.39     1027.64     42.96 o
   3   4   0      906.68      951.71     39.55 o
   4   4   0      261.47      268.51     26.46 o
   5   4   0       77.62       30.56     86.14 o
   6   4   0       30.41      -63.69     96.79 o
   1   5   0      352.99      357.50     18.94 o
   2   5   0      474.20      484.45     24.05 o
   3   5   0      965.32      919.52     41.24 o
   4   5   0      792.41      844.52     42.12 o
   5   5   0       57.35      -10.55     85.80 o
   6   5   0      209.35      204.07     35.67 o
   0   6   0     4869.94     4690.30     91.22 o
   1   6   0     1976.42     1958.12     68.01 o
   2   6   0       44.79       19.41     23.23 o
   3   6   0      299.11      283.42     24.33 o
   4   6   0      373.23      337.37     28.96 o
   5   6   0       16.82      -85.80     85.80 o
   6   6   0      562.38      603.50     37.67 o
   1   7   0      373.98      332.20     21.57 o
   2   7   0      192.36      177.42     21.76 o
   3   7   0      666.98      678.50     31.88 o
   4   7   0       24.18       17.66     81.48 o
   5   7   0      440.04      426.30     33.47 o
   6   7   0     1135.01     1042.64     52.45 o
   0   8   0     2520.92     2549.16     81.38 o
   1   8   0     1357.52     1273.73     52.20 o
   2   8   0      230.02      225.05     23.61 o
   3   8   0     2282.90     2472.38    100.45 o
   4   8   0      859.15      789.60     38.33 o
   5   8   0      230.68      229.43     33.94 o
   2   9   0       63.80        9.99     51.23 o
   3   9   0      960.00      993.01     46.72 o
   4   9   0      749.44      750.39     36.61 o
   5   9   0        7.12      -78.75     97.57 o
   0  10   0     1654.35     1755.46     87.87 o
   1  10   0      170.73      -78.85     78.85 o
   2  10   0      657.01      680.81     32.00 o
   3  10   0       23.66      -58.18     84.39 o
   4  10   0       68.97       37.70     40.68 o
   5  10   0       17.25      -52.61    100.30 o
   1  11   0      137.82       82.54     29.06 o
   2  11   0      218.57      217.31     29.43 o
   3  11   0      655.38      679.00     33.38 o
   4  11   0      268.27      344.48     34.57 o
   0  12   0     1677.72     1668.12     71.02 o
   1  12   0       41.48      -24.24     61.34 o
   2  12   0      161.10      102.14     30.72 o
   3  12   0       22.56       15.94     89.24 o
   4  12   0      143.96       61.62    100.92 o
   1  13   0      173.81      -95.16     95.16 o
   2  13   0      103.74      -63.07     93.69 o
   3  13   0       66.99        9.49     97.60 o
   0  14   0      704.24      787.87     38.42 o
   1  14   0      594.80      522.46     37.36 o
   2  14   0      151.82       28.75    100.42 o
   1  15   0       86.09     -108.69    108.69 o
  -6   0   1       18.37      -67.57     96.41 o
  -5   0   1      127.48      169.25     29.40 o
  -4   0   1      698.16      693.00     33.97 o
  -3   0   1     1294.44     1383.27     69.83 o
  -2   0   1    10548.34    10568.50    140.63 o
  -1   0   1     7757.52     7620.47     95.41 o
   1   0   1       50.97      109.25     12.21 o
   2   0   1      595.96      517.77     24.96 o
   3   0   1      522.03      504.40     25.36 o
   4   0   1      370.29      349.17     25.71 o
   5   0   1      105.33       96.95     29.81 o
   6   0   1       11.64       71.46     33.13 o
  -6   1   1      766.96      736.77     36.42 o
  -5   1   1      373.45      384.40     30.87 o
  -4   1   1        2.88      -69.64     69.64 o
  -3   1   1     1492.65     1570.77     69.48 o
  -2   1   1     1452.66     1446.96     59.50 o
  -1   1   1      554.62      621.85     25.58 o
   1   1   1     2672.90     2757.01     54.92 o
   2   1   1     1515.35     1512.97     61.56 o
   3   1   1      665.93      716.36     32.47 o
   4   1   1      233.72      195.96     25.05 o
   5   1   1      127.40       20.45     83.23 o
   6   1   1      290.84      271.42     34.41 o
  -6   2   1      328.98      285.95     34.48 o
  -5   2   1       51.79      -85.70     85.70 o
  -4   2   1      842.89      831.31     38.95 o
  -3   2   1      662.49      685.20     31.34 o
  -2   2   1      770.83      745.54     32.00 o
  -1   2   1      481.29      583.62     25.11 o
   0   2   1     2522.63     2338.25     30.89 o
   1   2   1     3689.20     3979.86     70.39 o
   2   2   1      275.01      262.19     18.94 o
   3   2   1     1440.65     1501.38     70.99 o
   4   2   1      549.69      621.44     29.34 o
   5   2   1      194.29      193.02     30.34 o
   6   2   1      753.13      682.10     37.14 o
  -6   3   1        6.84       40.11     95.72 o
  -5   3   1        7.73        6.58     82.32 o
  -4   3   1      220.99      208.86     25.49 o
  -3   3   1     1348.04     1310.21     49.79 o
  -2   3   1       89.32       33.69     18.04 o
  -1   3   1      668.84      655.42     29.18 o
   0   3   1      228.27      288.08     99.50 o
   1   3   1     6670.53     6937.15    102.11 o
   2   3   1      425.73      385.31     19.63 o
   3   3   1     3252.89     3277.47     88.68 o
   4   3   1      296.86      319.49     26.96 o
   5   3   1        1.84      -54.42     85.05 o
   6   3   1       60.78      103.15     33.91 o
  -6   4   1      187.91      145.33     35.16 o
  -5   4   1      297.36      272.77     30.62 o
  -4   4   1     1129.03     1086.51     47.66 o
  -3   4   1     4061.71     4123.18     96.45 o
  -2   4   1     1858.59     1707.45     66.98 o
  -1   4   1     1861.13     1915.72     62.22 o
   0   4   1     3523.04     3381.52     50.68 o
   1   4   1       24.82       68.89     17.79 o
   2   4   1       63.71       24.24     26.84 o
   3   4   1     1012.19     1044.24     49.19 o
   4   4   1      531.49      531.58     28.53 o
   5   4   1       73.78      -77.50     87.08 o
   6   4   1      262.63      238.48     35.51 o
  -6   5   1     1469.98     1486.29     67.70 o
  -5   5   1      370.86      352.90     31.06 o
  -4   5   1       55.45       42.74     26.49 o
  -3   5   1      339.34      331.39     22.98 o
  -2   5   1     1402.22     1470.60     68.04 o
  -1   5   1      139.69       92.25     18.04 o
   0   5   1      701.40      684.17     31.22 o
   1   5   1      997.76     1022.94     41.49 o
   2   5   1       35.52       -2.10     55.58 o
   3   5   1      371.54      363.86     23.83 o
   4   5   1      421.56      402.75     28.65 o
   5   5   1      206.67      200.22     31.06 o
   6   5   1       63.64       52.86     70.77 o
  -6   6   1      143.13      171.16     35.85 o
  -5   6   1       94.00       42.49     88.93 o
  -4   6   1       22.64       11.49     76.15 o
  -3   6   1     1349.81     1340.55     56.52 o
  -2   6   1      617.14      628.11     31.97 o
  -1   6   1       21.78       48.00     18.63 o
   0   6   1      381.80      251.65     65.01 o
   1   6   1      505.93      543.88     26.40 o
   2   6   1      353.32      367.71     21.76 o
   3   6   1      561.51      583.65     29.69 o
   4   6   1     2110.58     2233.89    101.42 o
   5   6   1      167.53        9.83     87.14 o
   6   6   1      329.76      286.67     37.14 o
  -6   7   1      757.99      746.04     39.17 o
  -5   7   1       17.49      -40.08     90.21 o
  -4   7   1        2.06      -30.69     79.19 o
  -3   7   1      946.04      965.95     46.44 o
  -2   7   1      465.40      463.00     23.14 o
  -1   7   1       12.34       37.61     56.96 o
   0   7   1     1862.23     1584.72    230.92 o
   1   7   1     3228.19     3415.56     87.61 o
   2   7   1      817.15      740.47     35.04 o
   3   7   1      620.89      648.50     32.19 o
   4   7   1      597.89      569.62     31.69 o
   5   7   1      194.60      166.77     32.41 o
  -5   8   1       55.38       57.80     95.10 o
  -4   8   1      704.70      698.19     35.04 o
  -3   8   1      460.04      514.45     28.18 o
  -2   8   1      272.14      278.59     24.36 o
  -1   8   1      412.56      386.75     22.89 o
   0   8   1     1532.90      970.80    532.53 o
   1   8   1      118.04       79.41     22.64 o
   2   8   1       82.45      123.00     23.86 o
   3   8   1      964.05     1039.98     51.35 o
   4   8   1       73.41       18.76     84.20 o
   5   8   1      113.49       32.32     94.38 o
  -5   9   1      411.37      439.64     35.67 o
  -4   9   1      498.34      502.80     32.57 o
  -3   9   1     1783.00     1758.93     70.11 o
  -2   9   1      222.32      202.50     25.96 o
  -1   9   1       79.22      -72.65     72.65 o
   0   9   1      260.98      127.25   1547.91 o
   1   9   1      934.71      945.32     44.31 o
   2   9   1      184.23      245.06     26.46 o
   3   9   1     2376.08     2484.96    108.31 o
   4   9   1       85.29       68.73     31.09 o
   5   9   1       21.21      -19.26     96.32 o
  -5  10   1        5.88       63.16     96.66 o
  -4  10   1      631.00      642.93     34.66 o
  -3  10   1      488.82      494.00     31.41 o
  -2  10   1      807.82      824.23     39.14 o
  -1  10   1      308.82      236.32     27.62 o
   0  10   1     1856.93     1562.37    253.45 o
   1  10   1      430.70      364.21     27.84 o
   2  10   1       95.14      144.35     27.59 o
   3  10   1      116.96      -87.96     87.96 o
   4  10   1      228.53      232.38     33.51 o
   5  10   1        9.92       49.54     35.01 o
  -4  11   1        6.94       42.52     92.41 o
  -3  11   1       33.75       53.11     85.55 o
  -2  11   1      222.90      206.39     30.69 o
  -1  11   1      256.98      133.96     30.84 o
   0  11   1      355.22       95.58   1196.22 o
   1  11   1      213.72      135.68     29.56 o
   2  11   1      409.70      457.08     30.56 o
   3  11   1      289.10      255.70     31.81 o
   4  11   1      140.53       96.57     99.86 o
  -4  12   1       29.32       49.41     34.16 o
  -3  12   1      191.26      188.66     33.07 o
  -2  12   1      781.98      855.20     43.56 o
  -1  12   1      267.59       81.10     88.49 o
   0  12   1     1329.56     1313.38    131.74 o
   1  12   1      280.80      209.71     31.60 o
   2  12   1       52.26       49.44     85.83 o
   3  12   1      282.35      229.40     33.72 o
   4  12   1      410.37      387.03     36.98 o
  -3  13   1       79.96        3.82     97.20 o
  -2  13   1        6.44     -103.40    103.40 o
  -1  13   1      123.21       70.05     31.66 o
   0  13   1       27.45     -403.19    475.81 o
   1  13   1       71.80      -96.19     96.19 o
   2  13   1       36.62       36.79     62.85 o
   3  13   1      197.48      159.98     35.32 o
  -2  14   1      507.66      502.33     36.67 o
  -1  14   1      140.55      103.02     33.38 o
   0  14   1       94.34       -1.69     55.07 o
   1  14   1       29.60      -99.95     99.95 o
   2  14   1       84.06       55.86     94.53 o
  -1  15   1       58.58      -99.92     99.92 o
   0  15   1      362.31      342.10     25.67 o
   1  15   1      494.49      471.52     37.23 o
  -6   0   2       49.73      -65.29     93.66 o
  -5   0   2      474.39      500.20     31.31 o
  -4   0   2      578.19      640.73     31.00 o
  -3   0   2      243.71      252.13     21.14 o
  -2   0   2     2021.33     2169.70     67.29 o
  -1   0   2      681.14      748.26     31.50 o
   0   0   2     1327.84     1282.38     26.16 o
   1   0   2       54.96      147.52     16.00 o
   2   0   2       53.68       40.05     52.42 o
   3   0   2       10.42       63.50     20.79 o
   4   0   2      615.03      614.65     29.59 o
   5   0   2        5.95      -31.25     85.02 o
   6   0   2      353.93      355.84     35.67 o
  -6   1   2      176.02       15.19     98.51 o
  -5   1   2      106.27      118.05     29.59 o
  -4   1   2      110.28      100.61     24.71 o
  -3   1   2     1237.87     1401.52     66.29 o
  -2   1   2     1121.29     1172.06     41.87 o
  -1   1   2     1188.98     1395.60     47.85 o
   0   1   2     1263.12     1240.38     27.59 o
   1   1   2     1503.83     1478.43     54.55 o
   2   1   2      282.64      225.86     19.23 o
   3   1   2      560.07      590.22     26.80 o
   4   1   2      475.08      467.10     27.12 o
   5   1   2      136.76      101.30     30.00 o
   6   1   2       59.61       60.34     67.86 o
  -6   2   2      237.67      292.69     34.32 o
  -5   2   2      396.80      419.63     30.75 o
  -4   2   2      252.56      264.85     24.83 o
  -3   2   2     1414.92     1435.15     69.70 o
  -2   2   2      881.27      835.44     39.89 o
  -1   2   2       22.76       16.50     45.12 o
   0   2   2     5794.44     5953.47    114.64 o
   1   2   2     3950.85     4039.29     76.66 o
   2   2   2      756.46      758.63     34.07 o
   3   2   2     2961.31     2929.55     85.92 o
   4   2   2     1614.20     1616.43     62.81 o
   5   2   2      210.66      218.41     30.25 o
   6   2   2       12.19      -25.14     95.60 o
  -6   3   2      329.50       87.27    101.14 o
  -5   3   2       20.28       18.85     81.98 o
  -4   3   2      361.04      411.39     26.15 o
  -3   3   2     1103.79     1043.05     46.78 o
  -2   3   2     1175.02     1253.97     60.62 o
  -1   3   2     3150.10     3308.44     69.95 o
   0   3   2    20690.29    20217.47    161.67 o
   1   3   2    30127.88    31310.20    343.41 o
   2   3   2      434.59      452.23     21.48 o
   3   3   2        8.43       -8.08     60.94 o
   4   3   2      141.93      -13.87     77.81 o
   5   3   2      187.22      144.10     31.00 o
   6   3   2       52.93        0.91     68.20 o
  -6   4   2      550.40      553.31     37.33 o
  -5   4   2     2382.69     2385.92    109.57 o
  -4   4   2      203.40      220.38     26.12 o
  -3   4   2      496.51      511.44     24.77 o
  -2   4   2     1928.51     1930.37     68.73 o
  -1   4   2      713.45      634.00     27.24 o
   0   4   2      644.55      573.03     18.90 o
   1   4   2     2776.39     3077.25     74.62 o
   2   4   2      162.96      165.74     19.60 o
   3   4   2      895.10      888.08     41.49 o
   4   4   2      703.25      736.77     34.79 o
   5   4   2       56.02       69.45     87.11 o
   6   4   2       44.99       44.56     35.01 o
  -6   5   2      238.92      209.86     34.82 o
  -5   5   2     1105.96     1101.73     55.46 o
  -4   5   2      328.90      293.97     27.59 o
  -3   5   2     2561.28     2713.61     90.50 o
  -2   5   2      379.06      401.28     20.79 o
  -1   5   2       14.14      -44.37     49.85 o
   0   5   2     1307.96     1154.95     65.52 o
   1   5   2     2594.65     2680.30     73.30 o
   2   5   2      262.82      238.86     20.89 o
   3   5   2       70.61       86.36     23.23 o
   4   5   2      676.72      688.17     32.75 o
   5   5   2      233.22      251.54     31.85 o
   6   5   2       77.58       46.63     71.61 o
  -6   6   2       23.39       92.00     34.85 o
  -5   6   2      318.69      277.09     31.78 o
  -4   6   2      133.43      115.48     27.65 o
  -3   6   2      517.84      545.10     27.27 o
  -2   6   2       84.45      196.24     21.04 o
  -1   6   2      158.81      146.73     19.38 o
   0   6   2      913.30      870.80     30.23 o
   1   6   2      210.30      230.15     20.17 o
   2   6   2       71.23       25.40     59.40 o
   3   6   2     1203.37     1199.71     56.33 o
   4   6   2     3236.82     2964.81    113.14 o
   5   6   2       94.66      -90.97     90.97 o
   6   6   2       26.28     -105.24    105.24 o
  -6   7   2      180.29      179.05     36.57 o
  -5   7   2       35.70      107.81     31.88 o
  -4   7   2        3.81       38.20     78.06 o
  -3   7   2      154.45      175.10     25.30 o
  -2   7   2      321.81      295.25     22.70 o
  -1   7   2     1260.56     1192.10     48.54 o
   0   7   2     2033.42     2094.17     81.65 o
   1   7   2     1226.61     1276.11     49.88 o
   2   7   2      213.72      232.94     23.17 o
   3   7   2      293.22      258.71     26.96 o
   4   7   2       10.88       61.59     83.32 o
   5   7   2      113.18      154.12     32.35 o
  -4   8   2      639.83      617.94     32.00 o
  -3   8   2      823.61      813.61     38.33 o
  -2   8   2      308.74      312.63     24.30 o
  -1   8   2      120.29      124.03     22.26 o
   0   8   2     1015.26     1017.01     32.32 o
   1   8   2      444.72      436.60     23.95 o
   2   8   2       89.44        2.35     70.80 o
   3   8   2     1042.22     1094.65     52.23 o
   4   8   2      746.30      659.55     33.51 o
   5   8   2      166.50      146.92     34.13 o
  -5   9   2      133.00      152.81     34.13 o
  -4   9   2      114.25      140.00     30.72 o
  -3   9   2      113.03      110.16     28.43 o
  -2   9   2       14.31       30.81     50.32 o
  -1   9   2       43.48      -53.11     69.23 o
   0   9   2     1046.71      944.63     31.53 o
   1   9   2     2268.05     2297.30     92.37 o
   2   9   2      200.65      251.67     27.15 o
   3   9   2       25.41       31.31     33.32 o
   4   9   2      111.03      136.84     31.34 o
   5   9   2      222.67      196.52     35.54 o
  -5  10   2      285.68      306.18     36.10 o
  -4  10   2       33.68        6.58     88.49 o
  -3  10   2        4.73       -6.83     82.04 o
  -2  10   2      341.37      344.26     29.03 o
  -1  10   2       39.29      -75.28     75.28 o
   0  10   2      293.46      196.32    233.32 o
   1  10   2      493.14      428.59     28.87 o
   2  10   2      343.87      370.69     28.90 o
   3  10   2       13.49      -78.97     83.89 o
   4  10   2      147.69      104.37     33.44 o
  -4  11   2       54.70       54.08     95.13 o
  -3  11   2     1369.03     1299.53     59.59 o
  -2  11   2     1564.53     1423.66     71.90 o
  -1  11   2      368.55      460.49     29.37 o
   0  11   2     1181.36     1168.79     38.50 o
   1  11   2     1195.68     1066.16     46.94 o
   2  11   2      393.46      437.60     31.31 o
   3  11   2       97.08       38.73     51.92 o
   4  11   2      550.04      553.78     36.82 o
  -4  12   2       19.67      -21.89     97.45 o
  -3  12   2      536.39      564.96     34.98 o
  -2  12   2      809.28      616.25     37.42 o
  -1  12   2        6.12      -83.92     83.92 o
   0  12   2      163.02     -347.47    446.07 o
   1  12   2      286.87      180.90     31.19 o
   2  12   2       48.77      -22.76     88.49 o
   3  12   2      213.54       95.47     96.19 o
  -3  13   2       35.21       34.13     92.50 o
  -2  13   2      734.11      514.54     39.36 o
  -1  13   2      176.61      184.15     31.75 o
   0  13   2      180.34      131.78     97.13 o
   1  13   2      307.28      274.96     32.88 o
   2  13   2       16.02      -53.01     89.99 o
   3  13   2      122.00      184.44     34.54 o
  -2  14   2       29.57      -98.57     98.57 o
  -1  14   2      171.98      211.36     33.82 o
   0  14   2       64.58       52.67     54.22 o
   1  14   2       29.05      -47.78     96.19 o
   2  14   2       19.48     -103.90    103.90 o
  -1  15   2      182.98      146.11     35.70 o
   0  15   2      130.83      115.84     54.02 o
  -6   0   3       27.53      -29.75     96.79 o
  -5   0   3      117.37       99.26     30.50 o
  -4   0   3      101.91       91.09     25.14 o
  -3   0   3      783.50      755.00     38.48 o
  -2   0   3      511.96      482.26     24.17 o
  -1   0   3       52.14       14.44     18.79 o
   0   0   3      484.55      485.69     16.32 o
   1   0   3       10.00       17.22     35.89 o
   2   0   3        8.47      -55.02     55.02 o
   3   0   3     1084.49     1056.57     50.85 o
   4   0   3     1231.08     1228.42     61.78 o
   5   0   3       19.32      -49.66     85.08 o
   6   0   3       28.38       -4.98     98.51 o
  -6   1   3       63.33       62.88     33.63 o
  -5   1   3      132.89      158.29     29.97 o
  -4   1   3      991.65      975.94     45.78 o
  -3   1   3     5069.60     5181.17    104.84 o
  -2   1   3     5852.24     5498.53     96.10 o
  -1   1   3      798.33      839.92     39.77 o
   0   1   3      992.88     1019.83     30.45 o
   1   1   3     3929.66     3906.18     79.79 o
   2   1   3      383.58      387.57     20.51 o
   3   1   3      429.76      422.07     23.14 o
   4   1   3      738.37      698.54     33.54 o
   5   1   3      265.53      313.20     31.34 o
   6   1   3      286.82      327.16     35.85 o
  -6   2   3      846.96      777.92     37.73 o
  -5   2   3     1389.53     1360.28     57.02 o
  -4   2   3      254.65      285.80     25.46 o
  -3   2   3       30.60      -57.96     57.96 o
  -2   2   3      575.01      532.55     24.71 o
   0   2   3     4997.42     4570.21    156.19 o
   1   2   3     1594.69     1439.00     60.72 o
   2   2   3      834.05      818.22     35.95 o
   3   2   3      141.25      140.66     22.26 o
   4   2   3      324.09      315.23     27.87 o
   5   2   3      157.64      141.19     30.66 o
   6   2   3       19.78      -74.93     99.67 o
  -6   3   3      151.55      184.06     34.38 o
  -5   3   3      173.56      184.50     30.41 o
  -4   3   3      588.71      656.58     29.84 o
  -3   3   3     1488.98     1492.21     73.56 o
  -2   3   3     3496.22     3548.68     81.32 o
  -1   3   3      939.55      849.59     39.30 o
   0   3   3     4006.05     4156.59    108.72 o
   1   3   3     1948.81     1943.43     66.67 o
   2   3   3      421.02      467.04     22.67 o
   3   3   3      160.64      127.57     23.17 o
   4   3   3      906.62      927.22     43.87 o
   5   3   3      747.05      718.39     34.51 o
   6   3   3       78.71      120.53     34.91 o
  -6   4   3     1360.09     1336.48     66.01 o
  -5   4   3      679.64      670.57     33.25 o
  -4   4   3       20.15       31.44     36.48 o
  -3   4   3       59.54       39.64     22.04 o
  -2   4   3     2845.49     2974.23     79.22 o
  -1   4   3      232.40      163.86     18.19 o
   0   4   3      209.55      204.17     35.42 o
   1   4   3     3370.59     3698.04     83.07 o
   2   4   3      972.71      953.74     46.38 o
   3   4   3      427.56      419.82     24.83 o
   4   4   3      177.83      241.33     29.15 o
   5   4   3       62.91       58.62     86.46 o
   6   4   3        8.89       96.16     98.45 o
  -6   5   3       67.83      -20.35     99.17 o
  -5   5   3       28.82        6.64     86.39 o
  -4   5   3       71.90       24.52     54.17 o
  -3   5   3      716.65      711.47     32.06 o
  -2   5   3      933.11      945.82     45.59 o
  -1   5   3       95.49      120.78     18.57 o
   0   5   3      857.81      886.13     29.70 o
   1   5   3      694.34      808.79     36.10 o
   2   5   3     1860.72     1865.24     75.93 o
   3   5   3      338.79      375.35     25.46 o
   4   5   3     1003.19     1096.62     53.86 o
   5   5   3       46.28       39.08     64.38 o
   6   5   3      272.80      255.23     37.42 o
  -6   6   3        3.72      -83.67     99.55 o
  -5   6   3      140.44      144.89     31.34 o
  -4   6   3      132.37      158.13     28.12 o
  -3   6   3      176.28      191.76     24.71 o
  -2   6   3      695.80      684.51     32.88 o
  -1   6   3      147.08      165.18     19.66 o
   0   6   3      114.18       83.37     24.77 o
   1   6   3     1466.75     1473.32     70.42 o
   2   6   3     2294.34     2372.92     86.93 o
   3   6   3     2909.35     2876.13    101.42 o
   4   6   3     1314.87     1331.76     57.18 o
   5   6   3        1.94       -7.45     91.56 o
  -5   7   3       23.31       -0.28     88.87 o
  -4   7   3      495.16      446.62     30.47 o
  -3   7   3     2713.12     2661.79     98.95 o
  -2   7   3     2145.16     2162.87     85.96 o
  -1   7   3     1205.31     1286.13     50.95 o
   0   7   3      547.41      462.69     30.47 o
   1   7   3     1016.23     1072.64     51.45 o
   2   7   3      115.53      133.96     24.05 o
   3   7   3      143.37      143.32     27.21 o
   4   7   3       15.71      -82.70     82.70 o
   5   7   3      110.15       45.44     67.51 o
  -5   8   3      638.02      635.47     35.98 o
  -4   8   3        2.48      -76.15     82.82 o
  -3   8   3        3.14      -76.59     76.59 o
  -2   8   3      388.48      390.76     25.86 o
  -1   8   3      408.35      520.87     26.05 o
   0   8   3      623.52      612.04     21.68 o
   1   8   3      667.45      712.53     36.26 o
   2   8   3        6.38      -52.67     70.74 o
   3   8   3      307.61      340.75     29.18 o
   4   8   3       93.83       -9.77     87.61 o
   5   8   3       16.34       29.84     92.53 o
  -5   9   3       16.64       40.08     68.51 o
  -4   9   3        2.45      -80.91     86.17 o
  -3   9   3        1.45      -49.98     81.63 o
  -2   9   3      376.38      395.77     27.99 o
  -1   9   3      198.13      216.84     25.24 o
   0   9   3      440.39      437.51     20.29 o
   1   9   3      906.96      956.25     46.16 o
   2   9   3      110.34       68.89     78.75 o
   3   9   3      257.11      236.70     30.37 o
   4   9   3      422.38      417.81     33.85 o
   5   9   3      567.39      593.51     38.30 o
  -5  10   3       13.87      -29.84    101.42 o
  -4  10   3       13.42       81.73     87.58 o
  -3  10   3        4.92      -43.06     81.73 o
  -2  10   3      369.55      378.55     29.56 o
  -1  10   3      191.56      212.77     27.24 o
   0  10   3       94.54      111.37     69.55 o
   1  10   3      153.01      130.36     27.93 o
   2  10   3      274.83      278.00     29.53 o
   3  10   3      200.35      209.67     31.44 o
   4  10   3      111.63      135.21     33.76 o
  -4  11   3      178.53       20.29     94.75 o
  -3  11   3      556.35      558.69     33.63 o
  -2  11   3       48.17      -43.24     84.33 o
  -1  11   3      635.47      674.02     33.10 o
   0  11   3      255.85      255.59     20.32 o
   1  11   3       54.92       32.22     47.35 o
   2  11   3       20.68      -54.95     86.17 o
   3  11   3       26.77       -8.05     92.28 o
   4  11   3      120.85     -103.08    103.08 o
  -4  12   3      307.54      379.49     36.07 o
  -3  12   3      691.59      694.94     37.17 o
  -2  12   3      699.36      776.10     37.39 o
  -1  12   3       37.05      -85.92     85.92 o
   0  12   3       83.04      -66.45    102.61 o
   1  12   3      253.70      263.97     30.94 o
   2  12   3      259.19      302.58     32.13 o
   3  12   3       18.42      -53.30     93.47 o
  -3  13   3     1269.87     1341.12     67.42 o
  -2  13   3     1405.98     1409.82     65.26 o
  -1  13   3      415.12      394.52     34.01 o
   0  13   3      410.54      372.46    132.10 o
   1  13   3      477.35      457.30     34.19 o
   2  13   3       25.50       63.07     33.22 o
   3  13   3       36.80        2.38    100.52 o
  -2  14   3      251.10       14.03    102.68 o
  -1  14   3       42.17      108.85     33.85 o
   0  14   3      511.88      467.23    192.62 o
   1  14   3      209.96      143.51     36.10 o
   2  14   3        7.87      -24.52     99.86 o
  -6   0   4       98.87       93.25     34.48 o
  -5   0   4       86.33       47.28     87.43 o
  -3   0   4      284.41      317.33     22.51 o
  -2   0   4     3634.27     3543.04     85.33 o
  -1   0   4       72.63       53.08     18.57 o
   0   0   4     3495.95     3243.14     53.42 o
   1   0   4     3806.64     3788.88     80.91 o
   2   0   4     2385.94     2337.82     77.75 o
   3   0   4       17.22      -22.36     64.10 o
   4   0   4       94.07       96.26     27.93 o
   5   0   4       58.52       24.39     90.09 o
   6   0   4        8.52      -32.25    100.80 o
  -6   1   4       98.00      123.00     34.35 o
  -5   1   4     1315.90     1208.57     58.34 o
  -4   1   4     1915.41     1944.28     92.37 o
  -3   1   4      558.55      500.29     24.49 o
  -2   1   4      202.11      202.03     19.04 o
  -1   1   4      445.80      445.46     20.64 o
   0   1   4      204.13      182.06     17.77 o
   1   1   4      593.31      520.65     25.68 o
   2   1   4      446.43      449.69     21.64 o
   3   1   4      484.23      462.28     24.61 o
   4   1   4     1340.93     1363.79     65.35 o
   5   1   4      284.35      259.24     32.13 o
   6   1   4       22.05       17.72     98.61 o
  -6   2   4      171.48      209.58     34.88 o
  -5   2   4      749.17      788.72     38.39 o
  -4   2   4      378.11      364.49     26.87 o
  -3   2   4      573.91      535.58     26.87 o
  -2   2   4     4489.39     4409.35     91.59 o
  -1   2   4      930.08      983.30     41.30 o
   0   2   4     1189.27     1162.20     41.35 o
   1   2   4      712.24      750.64     34.13 o
   2   2   4     1002.06     1076.43     46.97 o
   3   2   4       83.42       97.45     23.52 o
   4   2   4       12.81       69.73     27.81 o
   5   2   4      387.50      367.02     32.32 o
   6   2   4        0.70      -45.15     98.64 o
  -6   3   4      422.67      403.47     35.98 o
  -5   3   4      135.43      137.03     30.56 o
  -4   3   4      547.09      559.54     28.28 o
  -3   3   4      419.83      404.85     23.08 o
  -2   3   4      484.05      546.35     26.55 o
  -1   3   4      325.77      454.61     22.58 o
   0   3   4     1481.61     1429.59     43.60 o
   1   3   4      684.25      705.61     34.79 o
   2   3   4       75.56       51.42     20.64 o
   3   3   4       39.92       35.07     24.02 o
   4   3   4     1196.09     1229.20     55.68 o
   5   3   4     1747.00     1706.11     76.75 o
   6   3   4       26.75       48.22     49.66 o
  -6   4   4      564.38      547.11     36.86 o
  -5   4   4      377.81      359.88     31.88 o
  -4   4   4       48.71      116.27     26.80 o
  -3   4   4      264.25      247.97     23.36 o
  -2   4   4      256.59      238.73     20.54 o
  -1   4   4      697.51      707.99     33.88 o
   0   4   4      760.11      706.22     24.14 o
   1   4   4     1152.02     1154.27     46.34 o
   2   4   4      305.17      253.61     22.17 o
   3   4   4      280.60      307.72     26.08 o
   4   4   4      425.62      515.07     31.13 o
   5   4   4       67.28       61.22     65.44 o
  -6   5   4       25.02       36.79    101.55 o
  -5   5   4       35.93       64.76     30.56 o
  -4   5   4      120.61      153.15     27.81 o
  -3   5   4     1177.12     1270.60     55.14 o
  -2   5   4      503.61      505.08     24.05 o
  -1   5   4       99.78       49.07     56.02 o
   0   5   4      973.27     1030.17     77.16 o
   1   5   4     3869.45     3914.17     94.38 o
   2   5   4     2158.93     2305.13     84.33 o
   3   5   4     1166.67     1295.96     61.22 o
   4   5   4     2058.99     1933.69     75.47 o
   5   5   4      449.90      391.89     34.79 o
  -6   6   4      201.96      216.38     36.26 o
  -5   6   4      554.58      497.01     33.72 o
  -4   6   4       73.85        0.16     80.04 o
  -3   6   4      349.20      370.31     25.86 o
  -2   6   4      219.02      225.24     22.17 o
  -1   6   4      686.29      708.87     31.85 o
   0   6   4     1234.32     1179.51     81.90 o
   1   6   4    10132.51    10438.49    161.55 o
   2   6   4     2399.79     2503.00     89.37 o
   3   6   4      236.17      182.24     27.27 o
   4   6   4       86.07       18.01     86.17 o
   5   6   4       79.31       79.47     33.85 o
  -5   7   4      823.56      859.46     42.15 o
  -4   7   4      367.24      303.80     30.56 o
  -3   7   4      109.20      136.71     26.62 o
  -2   7   4      543.76      601.59     29.69 o
  -1   7   4     1025.83     1033.56     51.10 o
   0   7   4      171.34      183.09     15.48 o
   1   7   4      162.29      158.88     23.58 o
   2   7   4       51.96       -2.07     70.77 o
   3   7   4      131.45       83.29     28.24 o
   4   7   4      122.34       39.05     39.80 o
   5   7   4      164.98      208.83     34.54 o
  -5   8   4      330.72      348.71     34.23 o
  -4   8   4       44.54        4.95     82.13 o
  -3   8   4      347.77      356.44     28.96 o
  -2   8   4     2027.78     2018.46     92.16 o
  -1   8   4      291.58      300.80     24.36 o
   0   8   4      278.97      323.71     56.50 o
   1   8   4      988.58     1072.45     46.66 o
   2   8   4      668.27      633.12     31.53 o
   3   8   4       24.82       16.00     82.01 o
   4   8   4       23.79      -89.24     89.24 o
   5   8   4       30.86      -52.26    100.92 o
  -5   9   4       39.08       40.58     43.02 o
  -4   9   4      182.84      209.49     31.47 o
  -3   9   4       14.35      -51.54     80.63 o
  -2   9   4      109.20       50.07     78.25 o
  -1   9   4      160.31      188.57     26.24 o
   0   9   4      196.77      219.46     18.38 o
   1   9   4      456.48      445.56     28.40 o
   2   9   4      269.04      274.40     29.22 o
   3   9   4      230.71      204.41     30.59 o
   4   9   4      697.07      756.75     38.55 o
  -4  10   4      199.05      265.41     33.13 o
  -3  10   4       56.42       49.85     29.78 o
  -2  10   4      470.78      495.72     30.75 o
  -1  10   4      452.57      478.81     29.90 o
   0  10   4      885.02      887.22    101.06 o
   1  10   4      324.89      259.27     29.53 o
   2  10   4       73.26       63.16     82.76 o
   3  10   4      146.32      141.50     32.00 o
   4  10   4      164.21       55.74     69.52 o
  -4  11   4      168.05       71.21     98.45 o
  -3  11   4     1070.75     1077.02     52.01 o
  -2  11   4      101.26      117.99     30.00 o
  -1  11   4      226.26      205.57     29.72 o
   0  11   4       89.11       93.35     20.51 o
   1  11   4      564.77      565.52     32.53 o
   2  11   4       32.97      -32.25     88.55 o
   3  11   4      181.88      197.68     33.88 o
   4  11   4      300.82      312.07     37.23 o
  -3  12   4        7.48       45.91     33.25 o
  -2  12   4       23.92       81.20     31.31 o
  -1  12   4       24.56      -49.88     85.89 o
   0  12   4       51.61        8.89     34.69 o
   1  12   4      163.40       93.91     32.00 o
   2  12   4      121.20      140.69     32.94 o
   3  12   4       69.25      161.33     34.01 o
  -3  13   4      186.79      176.23     35.76 o
  -2  13   4       45.42      145.39     33.66 o
  -1  13   4       62.74       25.33     64.38 o
   0  13   4       61.21      124.89     91.64 o
   1  13   4      332.16      323.00     34.35 o
   2  13   4      384.98      367.21     36.61 o
  -2  14   4      780.40      830.24     40.39 o
  -1  14   4      488.50      511.28     36.35 o
   0  14   4      321.53      308.97     46.80 o
   1  14   4      395.81      450.66     36.73 o
  -6   0   5        9.95       -2.41     98.70 o
  -5   0   5      149.94      201.56     31.72 o
  -4   0   5     1169.92     1147.32     52.17 o
  -3   0   5     1006.36     1062.62     53.67 o
  -2   0   5     3589.53     3451.73     89.56 o
  -1   0   5      485.46      459.08     22.51 o
   0   0   5       52.73      -39.17     39.17 o
   1   0   5      174.05      150.21     19.98 o
   2   0   5      333.09      325.44     22.48 o
   3   0   5       45.40       98.17     24.64 o
   4   0   5      105.77       96.70     29.40 o
   5   0   5      367.95      376.57     34.29 o
  -6   1   5      325.22      287.80     36.20 o
  -5   1   5     2205.23     2173.55     79.25 o
  -4   1   5      226.61      213.68     27.24 o
  -3   1   5      552.48      606.66     30.22 o
  -2   1   5      254.22      276.12     20.67 o
  -1   1   5     2035.48     2186.80     71.21 o
   0   1   5      632.14      560.99     18.99 o
   1   1   5     1112.21      945.76     37.95 o
   2   1   5     2372.67     2384.45     80.88 o
   3   1   5      207.74      233.38     25.11 o
   4   1   5       93.39      169.25     28.90 o
   5   1   5       70.37      105.59     32.03 o
  -6   2   5      104.41       54.33    101.27 o
  -5   2   5      224.00      208.17     31.06 o
  -4   2   5      546.57      526.31     28.78 o
  -3   2   5      770.12      838.45     40.36 o
  -2   2   5     4529.71     4293.25     95.63 o
  -1   2   5     1089.21     1000.62     44.43 o
   0   2   5        4.96       21.17     37.69 o
   1   2   5      928.19      853.44     38.23 o
   2   2   5     2143.91     2117.85     81.54 o
   3   2   5      528.91      545.35     27.18 o
   4   2   5      705.74      692.34     34.57 o
   5   2   5      336.71      329.10     34.01 o
  -6   3   5      115.94       48.32    101.52 o
  -5   3   5       69.06       81.41     30.28 o
  -4   3   5      327.11      351.65     28.18 o
  -3   3   5       36.71       50.07     63.57 o
  -2   3   5      518.95      486.86     23.83 o
  -1   3   5      157.36      162.14     19.54 o
   0   3   5       22.97       31.90     26.82 o
   1   3   5      260.43      241.83     21.01 o
   2   3   5      129.55      139.00     22.33 o
   3   3   5      158.57      153.87     26.65 o
   4   3   5     2771.60     2898.55    113.98 o
   5   3   5      202.45      153.31     33.63 o
  -6   4   5      241.78      168.87     36.23 o
  -5   4   5      178.08      204.32     31.25 o
  -4   4   5      258.90      284.98     28.28 o
  -3   4   5     2802.59     2573.39     93.72 o
  -2   4   5     4830.06     4635.59    102.65 o
  -1   4   5     1965.26     2069.62     72.93 o
   0   4   5      242.04      209.25     14.38 o
   1   4   5      807.91      756.56     38.42 o
   2   4   5     1189.31     1170.34     54.58 o
   3   4   5      105.13      132.20     26.80 o
   4   4   5      256.53      219.60     31.16 o
   5   4   5      110.97       59.06     94.28 o
  -6   5   5      161.00      240.67     36.07 o
  -5   5   5      516.10      581.71     33.66 o
  -4   5   5      149.07      199.53     28.53 o
  -3   5   5       91.14       85.42     24.89 o
  -2   5   5      268.91      260.06     22.70 o
  -1   5   5      306.00      414.31     22.01 o
   0   5   5     2021.53     2036.87     54.92 o
   1   5   5     3420.77     3485.83     93.88 o
   2   5   5      391.80      402.75     25.24 o
   3   5   5        2.51       52.26     75.03 o
   4   5   5       33.36      -43.24     87.43 o
   5   5   5       52.59       50.13     67.51 o
  -5   6   5      146.69       63.07     92.03 o
  -4   6   5      130.47      138.19     28.81 o
  -3   6   5      402.28      377.11     27.62 o
  -2   6   5      448.75      435.19     24.99 o
  -1   6   5      923.85      942.12     40.86 o
   0   6   5      135.23      142.67     15.56 o
   1   6   5     1382.35     1489.20     57.18 o
   2   6   5      688.96      648.22     32.06 o
   3   6   5       52.50       89.87     28.21 o
   4   6   5      397.05      418.44     32.79 o
   5   6   5      220.94      242.80     35.76 o
  -5   7   5      206.34      226.49     33.63 o
  -4   7   5       63.70       95.51     29.03 o
  -3   7   5      246.39      223.70     27.81 o
  -2   7   5      115.94      147.27     25.14 o
  -1   7   5      558.30      528.66     26.93 o
   0   7   5      146.88      128.86     59.73 o
   1   7   5     1160.97     1120.86     47.85 o
   2   7   5       80.79       -2.79     75.06 o
   3   7   5       83.44       55.33     83.73 o
   4   7   5      128.55       77.72     32.60 o
   5   7   5      161.65      211.77     35.48 o
  -5   8   5       37.54      -98.70     98.70 o
  -4   8   5      447.02      485.89     32.50 o
  -3   8   5      100.58       98.23     28.31 o
  -2   8   5      333.67      414.62     27.68 o
  -1   8   5      113.66       93.94     25.80 o
   0   8   5      511.58      512.00     19.23 o
   1   8   5      126.27      148.21     26.59 o
   2   8   5      317.63      296.19     29.40 o
   3   8   5      466.31      397.93     31.47 o
   4   8   5        4.01      -92.16     92.16 o
  -5   9   5       36.69      -26.62     99.42 o
  -4   9   5      272.58      260.12     33.19 o
  -3   9   5       58.41      -76.62     85.39 o
  -2   9   5      478.86      577.26     30.62 o
  -1   9   5      617.12      627.21     29.62 o
   0   9   5      476.26      482.71     20.35 o
   1   9   5      283.47      302.67     28.90 o
   2   9   5     1464.95     1446.14     70.05 o
   3   9   5      166.54      131.92     31.44 o
   4   9   5      473.36      538.24     36.48 o
  -4  10   5       84.62       83.98     33.47 o
  -3  10   5      598.65      566.36     33.66 o
  -2  10   5     4608.29     4535.36    133.43 o
  -1  10   5     2285.05     2228.82    104.87 o
   0  10   5      262.25      375.54     64.96 o
   1  10   5      355.54      369.12     30.81 o
   2  10   5      132.74      126.13     30.59 o
   3  10   5        7.40       37.51     93.19 o
   4  10   5       44.62       88.02     96.48 o
  -4  11   5       97.29       84.55     98.10 o
  -3  11   5      136.61      110.72     32.94 o
  -2  11   5      262.83      227.15     32.35 o
  -1  11   5       27.68      -58.34     84.30 o
   0  11   5      331.05      264.83     21.73 o
   1  11   5      724.63      667.79     34.26 o
   2  11   5      138.85       99.36     32.44 o
   3  11   5       15.98       67.23     67.51 o
  -3  12   5       54.25      -87.27     96.82 o
  -2  12   5       25.67      -91.22     91.22 o
  -1  12   5       92.42       11.02     89.12 o
   0  12   5       14.17      -46.16     62.90 o
   1  12   5      266.36      302.49     33.60 o
   2  12   5      314.20      365.49     34.63 o
   3  12   5      137.90       53.86    102.21 o
  -2  13   5       23.68      -99.01     99.01 o
  -1  13   5       65.48      102.43     32.75 o
   0  13   5      124.77      105.08     30.92 o
   1  13   5       38.09       23.30     97.70 o
   2  13   5       49.16       60.94     69.77 o
  -1  14   5       95.62       88.55     34.88 o
   0  14   5      296.58      306.47     33.66 o
  -6   0   6     1005.33      871.14     43.46 o
  -5   0   6      570.47      527.50     34.57 o
  -4   0   6      246.79      279.28     27.81 o
  -3   0   6      787.20      723.71     34.41 o
  -2   0   6     2198.47     2307.57     81.51 o
  -1   0   6     2712.36     2786.23     83.89 o
   0   0   6      392.52      280.46     23.20 o
   1   0   6     1520.12     1474.54     72.71 o
   2   0   6       78.64      -15.44     65.95 o
   3   0   6       35.05       63.38     74.46 o
   4   0   6      254.85      239.48     31.69 o
   5   0   6     3011.41     2868.14    129.83 o
  -6   1   6      118.51     -102.68    102.68 o
  -5   1   6      332.47      342.29     32.57 o
  -4   1   6     1148.66     1140.27     52.32 o
  -3   1   6       16.66      -67.95     67.95 o
  -2   1   6      586.59      600.06     30.22 o
  -1   1   6      673.28      645.52     32.25 o
   0   1   6      305.90      163.28     31.80 o
   1   1   6     1163.95     1057.11     49.66 o
   2   1   6      572.84      585.87     27.21 o
   3   1   6      170.23      173.44     27.37 o
   4   1   6      115.36      147.67     30.31 o
   5   1   6      255.94      230.25     34.66 o
  -6   2   6      155.37       68.86    102.96 o
  -5   2   6      472.78      514.54     32.94 o
  -4   2   6      882.56      904.64     44.25 o
  -3   2   6       68.11      102.30     24.11 o
  -2   2   6     1371.92     1425.41     71.52 o
  -1   2   6      214.69      220.60     21.04 o
   0   2   6      784.48      724.02     45.98 o
   1   2   6     2464.78     2557.92     84.39 o
   2   2   6      902.07      924.15     43.40 o
   3   2   6      680.13      655.83     32.85 o
   4   2   6     1054.14      995.48     49.01 o
   5   2   6      492.54      465.79     35.89 o
  -6   3   6       22.59       42.18     57.24 o
  -5   3   6       99.69       15.91     88.84 o
  -4   3   6      297.15      357.13     28.75 o
  -3   3   6      101.42      166.15     24.42 o
  -2   3   6      275.52      351.34     22.83 o
  -1   3   6     1497.37     1437.91     71.21 o
   0   3   6      422.55      410.55     15.77 o
   1   3   6      795.30      766.64     35.07 o
   2   3   6     1785.96     1791.62     87.36 o
   3   3   6       56.74       -9.24     80.88 o
   4   3   6      114.75      -28.34     62.81 o
   5   3   6       87.79      110.04     34.16 o
  -6   4   6       50.58       46.03    100.83 o
  -5   4   6      589.01      610.77     34.66 o
  -4   4   6     1134.14     1126.00     53.73 o
  -3   4   6      208.34      234.98     25.83 o
  -2   4   6      423.46      469.54     24.42 o
   0   4   6       66.82       44.68     19.74 o
   1   4   6      174.88      155.38     23.55 o
   2   4   6      679.12      668.85     32.06 o
   3   4   6       45.34      130.86     28.12 o
   4   4   6      101.87       51.79     88.43 o
   5   4   6      338.18      294.06     36.42 o
  -5   5   6      281.99      336.65     33.47 o
  -4   5   6       46.87       24.58     80.63 o
  -3   5   6      126.21      129.45     26.71 o
  -2   5   6     1153.03     1123.74     54.64 o
  -1   5   6     2861.89     2879.29     90.09 o
   0   5   6       33.64      -20.05     70.99 o
   1   5   6      565.20      593.23     29.65 o
   2   5   6      154.67      120.37     26.62 o
   3   5   6       82.61       19.95     83.39 o
   4   5   6       15.16      -48.94     89.24 o
   5   5   6       35.63       24.89     99.70 o
  -5   6   6      493.12      555.37     35.67 o
  -4   6   6      258.85      281.57     30.47 o
  -3   6   6      187.10      199.62     27.43 o
  -2   6   6      106.88       94.25     25.18 o
  -1   6   6        5.33      -67.51     67.51 o
   0   6   6       39.61        0.79     54.78 o
   1   6   6      367.61      454.64     26.15 o
   2   6   6      211.46      252.29     27.74 o
   3   6   6      180.30      147.61     29.72 o
   4   6   6      149.81      127.48     32.57 o
   5   6   6      466.19      543.60     38.11 o
  -5   7   6      320.59      349.86     35.07 o
  -4   7   6       70.36      -21.29     84.89 o
  -3   7   6      173.15      146.14     28.62 o
  -2   7   6      138.81       54.36     77.03 o
  -1   7   6     1011.70     1026.48     48.72 o
   0   7   6      146.09      184.91     18.71 o
   1   7   6      716.56      707.27     33.32 o
   2   7   6      269.36      290.18     29.00 o
   3   7   6       60.18      -86.74     86.74 o
   4   7   6       86.90       81.10     34.07 o
  -5   8   6       13.24      -34.19     98.86 o
  -4   8   6       33.18       37.51     88.30 o
  -3   8   6      403.90      442.71     30.41 o
  -2   8   6     1339.70     1411.39     65.60 o
  -1   8   6      212.30      236.92     27.52 o
   0   8   6      402.63      445.05     20.12 o
   1   8   6       60.20       55.80     78.47 o
   2   8   6     2305.70     2435.83    108.12 o
   3   8   6      671.05      662.34     34.48 o
   4   8   6      541.18      633.75     37.26 o
  -4   9   6      328.20      299.70     33.97 o
  -3   9   6       37.37       21.61     85.45 o
  -2   9   6       48.40       38.11     47.60 o
  -1   9   6       26.30      -21.04     78.19 o
   0   9   6      193.69      199.59     35.49 o
   1   9   6      780.65      839.42     40.58 o
   2   9   6      909.59     1005.66     48.69 o
   3   9   6       54.19       46.50     64.57 o
   4   9   6      258.54      203.00     36.35 o
  -4  10   6      771.87      795.42     38.36 o
  -3  10   6       65.58      -22.92     91.31 o
  -2  10   6      322.70      423.73     31.53 o
  -1  10   6      111.22       30.50     59.31 o
   0  10   6      338.90      293.33     51.89 o
   1  10   6       76.07       81.82     85.92 o
   2  10   6      144.61      149.40     32.35 o
   3  10   6      180.13      199.09     35.07 o
  -3  11   6       18.01      -21.70     94.35 o
  -2  11   6      188.82      230.34     32.13 o
  -1  11   6      375.89      425.83     32.00 o
   0  11   6      151.90      164.56     21.74 o
   1  11   6      124.29      142.41     32.44 o
   2  11   6      330.74      337.84     34.91 o
   3  11   6       23.39       21.57     98.92 o
  -3  12   6       15.35       -6.79     95.94 o
  -2  12   6        8.16        7.08     92.16 o
  -1  12   6       26.37      -90.62     90.62 o
   0  12   6        1.30      -48.38     64.45 o
   1  12   6      286.63      290.87     34.85 o
   2  12   6      258.91       65.51    101.67 o
  -2  13   6      115.72      117.05     35.29 o
  -1  13   6       53.73       -4.73     96.85 o
   0  13   6       95.71       43.34     55.57 o
   1  13   6      327.60      391.92     35.92 o
  -6   0   7       25.76     -106.53    106.53 o
  -5   0   7      266.86      293.34     33.51 o
  -4   0   7      159.68      178.64     30.28 o
  -3   0   7      153.88       99.95     27.27 o
  -2   0   7      212.19      182.02     24.61 o
  -1   0   7        4.22      -15.44     63.50 o
   0   0   7       22.35      -48.59     48.59 o
   1   0   7       18.88       54.02     64.88 o
   2   0   7       30.40      -71.96     71.96 o
   3   0   7       50.31      116.89     28.71 o
   4   0   7      927.17      958.28     44.84 o
   5   0   7     1098.86     1061.71     52.32 o
  -6   1   7      118.59      125.00     36.42 o
  -5   1   7      640.66      675.49     34.85 o
  -4   1   7      792.12      800.68     40.36 o
  -3   1   7      883.21      839.51     41.90 o
  -2   1   7     1707.27     1607.59     59.40 o
  -1   1   7     2909.80     2914.08     91.25 o
   0   1   7      131.48      105.28     56.61 o
   1   1   7       97.48       81.16     23.11 o
   2   1   7     1027.35      971.03     48.10 o
   3   1   7     1106.41     1227.98     54.99 o
   4   1   7      106.91       85.64     89.81 o
   5   1   7      761.86      708.62     39.11 o
  -6   2   7       84.58      -45.59     98.36 o
  -5   2   7      396.19      381.46     33.54 o
  -4   2   7      538.30      541.06     30.97 o
  -3   2   7       66.14       66.17     26.21 o
  -2   2   7      470.78      512.00     25.71 o
  -1   2   7      841.38      773.13     36.48 o
   0   2   7     1335.48     1297.71     38.37 o
   1   2   7     1656.63     1669.53     82.04 o
   2   2   7     1327.83     1247.43     60.72 o
   3   2   7      225.43      314.39     29.81 o
   4   2   7       28.32       50.63     63.25 o
   5   2   7       59.32     -102.71    102.71 o
  -5   3   7      159.00       76.59     91.62 o
  -4   3   7       56.21      -24.89     81.01 o
  -3   3   7     1418.45     1506.89     63.82 o
  -2   3   7      685.89      664.03     31.00 o
  -1   3   7     1036.49      969.12     43.40 o
   0   3   7       15.42        1.13     45.00 o
   1   3   7       86.31      -21.89     69.39 o
   2   3   7      515.33      511.69     28.65 o
   3   3   7      317.62      310.35     30.28 o
   4   3   7       12.82       36.20     62.47 o
   5   3   7      143.80      166.46     35.57 o
  -5   4   7       74.04      141.66     32.38 o
  -4   4   7      405.01      409.08     30.78 o
  -3   4   7      560.45      585.53     29.37 o
  -2   4   7      399.98      373.16     26.27 o
  -1   4   7      119.69       49.26     69.11 o
   0   4   7      311.25      330.65     17.49 o
   1   4   7      734.96      612.52     29.59 o
   2   4   7     1313.36     1319.32     64.69 o
   3   4   7      113.55       55.49     84.30 o
   4   4   7       53.32      -91.56     91.56 o
   5   4   7       94.40       20.51    102.08 o
  -5   5   7      127.49      127.04     33.44 o
  -4   5   7       30.81       -9.99     81.73 o
  -3   5   7       75.66       13.40     78.38 o
  -2   5   7      689.04      601.62     30.25 o
  -1   5   7     1477.81     1519.26     60.31 o
   0   5   7       39.49       23.15     73.32 o
   1   5   7      172.17      235.29     26.52 o
   2   5   7      191.42      152.90     29.00 o
   3   5   7      200.88      215.72     30.87 o
   4   5   7       61.06       55.71     33.10 o
  -5   6   7        8.85       42.40     33.54 o
  -4   6   7      117.52      130.80     30.53 o
  -3   6   7      208.43      178.17     29.56 o
  -2   6   7       43.62       42.52     76.84 o
  -1   6   7      537.18      558.19     28.46 o
   0   6   7      761.55      765.80     40.46 o
   1   6   7      441.59      407.89     28.40 o
   2   6   7       85.99      126.44     28.90 o
   3   6   7      319.69      390.92     32.03 o
   4   6   7       71.98       14.37     96.19 o
  -5   7   7      559.59      605.51     36.98 o
  -4   7   7       96.39      117.08     31.16 o
  -3   7   7      736.85      777.73     37.45 o
  -2   7   7     3371.26     3431.22    115.70 o
  -1   7   7     5905.72     5751.16    137.25 o
   0   7   7      902.00      945.86     44.81 o
   1   7   7       30.17       30.59     28.18 o
   2   7   7      219.31      231.69     30.15 o
   3   7   7       95.11      -23.11     93.85 o
   4   7   7        2.84      -78.47     96.10 o
  -4   8   7      427.43      423.17     34.07 o
  -3   8   7       89.27      116.80     30.22 o
  -2   8   7       56.58       53.23     29.28 o
  -1   8   7      214.31      249.35     29.15 o
   0   8   7       95.76       74.36     25.28 o
   1   8   7     1945.62     1905.01     75.06 o
   2   8   7      953.39      990.00     49.63 o
   3   8   7       51.91      -96.01     96.01 o
   4   8   7       23.17      -48.79    100.30 o
  -4   9   7      273.40      311.41     34.60 o
  -3   9   7      139.57      135.24     31.69 o
  -2   9   7       13.94      -12.62     85.05 o
  -1   9   7       19.68      -83.58     83.58 o
   0   9   7       89.91      138.18     71.60 o
   1   9   7      186.48      112.70     31.19 o
   2   9   7      612.33      625.52     34.85 o
   3   9   7      332.78      353.21     35.70 o
  -4  10   7      104.19       67.39     35.48 o
  -3  10   7       26.02      -61.44     92.59 o
  -2  10   7      142.00      157.07     31.41 o
  -1  10   7       78.30       43.18     59.34 o
   0  10   7       49.86       14.79     59.43 o
   1  10   7      286.71      282.82     32.53 o
   2  10   7      246.14      296.32     34.16 o
   3  10   7       71.85      -72.24    102.74 o
  -3  11   7      113.53       91.97     34.10 o
  -2  11   7       96.27       50.23     91.81 o
  -1  11   7      128.20       -4.45     89.93 o
   0  11   7      124.89       45.85     64.96 o
   1  11   7      162.65      245.09     33.85 o
   2  11   7       73.37       26.15     39.86 o
  -2  12   7       50.31       63.57     34.16 o
  -1  12   7      156.82      182.49     33.76 o
   0  12   7      118.94      120.44     33.02 o
   1  12   7      220.57      288.93     35.13 o
   0  13   7      137.27       44.15     71.90 o
  -5   0   8        7.13      -99.45     99.45 o
  -4   0   8      349.04      327.60     32.47 o
  -3   0   8      108.96       81.95     29.50 o
  -2   0   8        1.08      -32.32     76.34 o
  -1   0   8      246.45      249.50     25.61 o
   0   0   8      676.57      646.49     22.34 o
   1   0   8      620.48      596.02     28.68 o
   2   0   8       92.42      111.38     28.37 o
   3   0   8      240.21      252.29     30.69 o
   4   0   8       14.36       56.08     94.16 o
  -5   1   8      304.51      368.93     33.69 o
  -4   1   8       84.05       55.36     61.37 o
  -3   1   8      113.05      117.08     28.84 o
  -2   1   8      214.41      205.89     27.24 o
  -1   1   8      395.62      273.74     27.62 o
   0   1   8       91.25       11.01     49.35 o
   1   1   8      542.15      511.44     27.52 o
   2   1   8      952.10      899.29     44.81 o
   3   1   8      348.65      411.61     31.88 o
   4   1   8      492.76      455.89     35.13 o
  -5   2   8      154.62      168.15     33.16 o
  -4   2   8      787.34      775.54     38.67 o
  -3   2   8       13.13      -40.86     80.35 o
  -2   2   8      346.90      290.53     27.90 o
  -1   2   8      651.19      611.74     29.25 o
   0   2   8      216.75      166.04     20.18 o
   1   2   8      194.27      231.44     26.49 o
   2   2   8      563.41      641.61     30.50 o
   3   2   8       44.60        2.35     85.70 o
   4   2   8       45.29       -7.42     96.63 o
  -5   3   8     1697.45     1675.29     80.94 o
  -4   3   8      489.27      522.06     31.85 o
  -3   3   8      544.40      583.81     30.28 o
  -2   3   8      447.53      431.53     28.09 o
  -1   3   8      965.77      900.76     41.87 o
   0   3   8      168.58      159.22     20.26 o
   1   3   8      108.82       44.90     54.58 o
   2   3   8      278.39      272.33     29.53 o
   3   3   8      175.53       65.48     86.96 o
   4   3   8      118.38       31.60     98.10 o
  -5   4   8      123.16       20.38     95.88 o
  -4   4   8       40.56      -78.10     89.15 o
  -3   4   8      113.98      -44.68     83.29 o
  -2   4   8      337.55      347.14     28.56 o
  -1   4   8      765.24      769.53     37.51 o
   0   4   8      684.38      643.72     24.88 o
   1   4   8      220.18      229.71     28.59 o
   2   4   8      507.73      543.04     31.60 o
   3   4   8       76.06      -90.03     90.03 o
   4   4   8      172.70      125.72     34.41 o
  -5   5   8      159.86      146.67     34.85 o
  -4   5   8      616.52      661.43     34.38 o
  -3   5   8       77.43      -69.39     83.36 o
  -2   5   8      686.84      700.01     33.32 o
  -1   5   8      679.75      673.74     32.19 o
   0   5   8     1910.85     1876.84     55.26 o
   1   5   8      184.43      140.28     29.25 o
   2   5   8      733.73      748.73     36.01 o
   3   5   8      524.25      503.14     33.82 o
   4   5   8      272.78      361.58     36.23 o
  -5   6   8       17.02       31.50     94.35 o
  -4   6   8      115.89      123.28     32.22 o
  -3   6   8      142.30      142.38     29.53 o
  -2   6   8      180.53      280.97     29.40 o
  -1   6   8      208.13      211.62     28.18 o
   0   6   8      202.88      225.41     20.28 o
   1   6   8       90.05      147.64     29.00 o
   2   6   8      182.96      132.74     30.69 o
   3   6   8        4.99      -71.74     92.31 o
   4   6   8       55.47      195.77     34.48 o
  -4   7   8      555.94      558.29     35.07 o
  -3   7   8     1082.45     1008.73     50.07 o
  -2   7   8      168.51      194.64     29.87 o
  -1   7   8      259.13      265.66     30.53 o
   0   7   8       20.64       27.35     57.53 o
   1   7   8      156.19      191.11     29.56 o
   2   7   8      278.61      318.89     31.63 o
   3   7   8      116.12      131.74     33.47 o
  -4   8   8      133.03       50.23     94.44 o
  -3   8   8       40.03        9.49     87.49 o
  -2   8   8      424.33      468.64     31.81 o
  -1   8   8      609.91      631.09     32.38 o
   0   8   8      501.57      488.95     24.52 o
   1   8   8       65.06      -47.06     88.43 o
   2   8   8       72.14      -18.10     89.31 o
   3   8   8       64.86       53.30     34.51 o
  -4   9   8      244.02      281.63     35.85 o
  -3   9   8       11.55       18.73     94.35 o
  -2   9   8       46.14       60.90     88.27 o
  -1   9   8      143.35       50.88     83.67 o
   0   9   8       30.32       43.43     32.23 o
   1   9   8       87.05       10.11     91.65 o
   2   9   8      198.61      210.96     34.35 o
   3   9   8      144.98       85.52    101.11 o
  -3  10   8       11.91      -97.95     97.95 o
  -2  10   8        3.44      -93.78     93.78 o
  -1  10   8      172.28      193.80     32.69 o
   0  10   8       15.06      -38.23     62.41 o
   1  10   8      364.55      381.15     35.04 o
   2  10   8      153.67      170.66     35.16 o
  -2  11   8      395.84      457.46     35.48 o
  -1  11   8      327.79      348.11     34.38 o
   0  11   8        2.17       33.74     65.59 o
   1  11   8       58.67       73.37     34.70 o
  -1  12   8      125.24       39.45    100.73 o
   0  12   8       10.59      -69.90     69.90 o
  -5   0   9        5.70      -65.29    101.08 o
  -4   0   9      114.37       95.85     33.00 o
  -3   0   9      102.83       14.72     51.29 o
  -2   0   9     1107.09     1000.30     48.50 o
  -1   0   9      483.16      440.74     30.28 o
   0   0   9       36.52       39.97     55.48 o
   1   0   9       15.40      -17.38     80.79 o
   2   0   9      120.11       74.53     86.05 o
   3   0   9      343.53      436.32     33.16 o
   4   0   9      154.30        6.23     98.26 o
  -5   1   9      248.30      195.99     35.51 o
  -4   1   9       59.96      -34.88     91.40 o
  -3   1   9       25.45      -23.45     84.98 o
  -2   1   9      322.65      296.98     30.31 o
  -1   1   9      419.31      374.73     30.09 o
   0   1   9      566.12      540.76     41.24 o
   1   1   9      774.35      798.24     40.24 o
   2   1   9     1843.98     1838.88     75.81 o
   3   1   9      547.98      572.09     34.44 o
   4   1   9        6.17       -4.98     96.35 o
  -5   2   9       94.32       96.38     34.63 o
  -4   2   9      454.29      522.87     33.25 o
  -3   2   9       10.99       10.18     48.16 o
  -2   2   9      233.70      261.43     29.25 o
  -1   2   9      713.39      639.07     32.50 o
   0   2   9      973.81      869.29     29.65 o
   1   2   9      202.94      210.21     29.47 o
   2   2   9       22.50      -83.58     83.58 o
   3   2   9       41.73        1.06     91.62 o
   4   2   9      105.99       82.54     99.23 o
  -5   3   9       12.41      -20.79     99.92 o
  -4   3   9       46.20       84.73     88.46 o
  -3   3   9      184.89      146.70     30.15 o
  -2   3   9       13.16      -46.31     81.07 o
  -1   3   9      491.67      499.73     30.12 o
   0   3   9      686.47      666.21     83.56 o
   1   3   9      472.59      522.34     30.69 o
   2   3   9       57.85      -14.06     86.30 o
   3   3   9        6.85      -44.18     90.68 o
   4   3   9      152.95      174.79     35.54 o
  -5   4   9      307.05      262.31     36.26 o
  -4   4   9      961.27     1002.65     46.50 o
  -3   4   9      587.69      587.38     32.53 o
  -2   4   9     1108.64     1037.13     48.41 o
  -1   4   9     3064.11     3145.08    114.45 o
   0   4   9     2505.34     2498.36     77.52 o
   1   4   9       62.97       24.64     42.65 o
   2   4   9      195.52      250.63     30.97 o
   3   4   9      428.80      429.84     34.41 o
   4   4   9       68.24      -96.48    102.27 o
  -4   5   9      294.99      310.19     34.16 o
  -3   5   9      287.93      318.74     31.53 o
  -2   5   9      490.25      483.98     32.00 o
  -1   5   9      189.52      185.34     29.37 o
   0   5   9      217.85      197.83     21.51 o
   1   5   9     1040.75     1003.47     44.15 o
   2   5   9     1078.02     1125.40     52.61 o
   3   5   9      574.25      598.40     36.64 o
  -4   6   9      571.89      588.63     36.54 o
  -3   6   9       37.65       13.00     85.58 o
  -2   6   9      793.87      811.61     39.49 o
  -1   6   9       77.53      -34.98     86.17 o
   0   6   9       69.25       49.17     32.75 o
   1   6   9       22.97       65.19     84.61 o
   2   6   9       42.23       55.30     90.12 o
   3   6   9      236.89      227.52     35.73 o
  -4   7   9       32.20       38.77     98.07 o
  -3   7   9       59.33       67.39     88.93 o
  -2   7   9      303.14      352.81     32.25 o
  -1   7   9      215.39      225.96     30.72 o
   0   7   9       35.72        3.71     48.80 o
   1   7   9       39.85       62.50     87.65 o
   2   7   9      267.39      299.39     34.04 o
   3   7   9      249.41      252.92     36.01 o
  -3   8   9      200.69      175.95     33.63 o
  -2   8   9       56.81       16.94     88.27 o
  -1   8   9      200.14      246.91     31.78 o
   0   8   9       55.08      -21.14     63.57 o
   1   8   9       46.40       52.70     64.13 o
   2   8   9       45.23       85.80     95.66 o
   3   8   9      174.55      245.72     36.48 o
  -3   9   9       90.92       26.55     97.10 o
  -2   9   9       78.79      -55.71     94.79 o
  -1   9   9      159.66      186.66     32.82 o
   0   9   9      308.75      290.31     23.78 o
   1   9   9      260.82      325.19     34.76 o
   2   9   9      180.32       76.75    104.27 o
  -2  10   9      587.42      618.28     37.11 o
  -1  10   9      847.99      917.17     44.03 o
   0  10   9      319.77      312.81     37.58 o
   1  10   9       28.08      -39.64     98.23 o
  -1  11   9       44.14       20.23     49.88 o
   0  11   9       11.25       10.46     57.27 o
  -4   0  10     1556.63     1651.56     84.17 o
  -3   0  10      621.68      636.41     35.73 o
  -2   0  10      203.87      186.53     31.78 o
  -1   0  10      134.15        9.08     86.83 o
   0   0  10      180.15      166.28     76.25 o
   1   0  10       29.34      -87.46     87.46 o
   2   0  10       78.43      129.67     32.06 o
   3   0  10       52.88      -56.30     94.72 o
  -4   1  10      137.38      184.97     34.82 o
  -3   1  10      326.90      329.07     32.94 o
  -2   1  10      388.43      345.70     32.41 o
  -1   1  10      460.99      394.11     33.60 o
   0   1  10      732.99      707.85     33.74 o
   1   1  10       58.01       79.10     84.55 o
   2   1  10      276.08      202.00     33.57 o
   3   1  10       82.38       25.77     56.36 o
  -4   2  10      107.72       70.08     98.95 o
  -3   2  10       42.46      -82.35     90.78 o
  -2   2  10       20.37       16.47     85.39 o
  -1   2  10      669.95      588.28     32.85 o
   0   2  10       20.55      -21.63     49.81 o
   1   2  10      828.93      784.34     36.92 o
   2   2  10      185.61      176.17     31.88 o
   3   2  10      438.10      444.84     36.23 o
  -4   3  10      193.24      154.94     34.10 o
  -3   3  10      345.22      328.16     32.85 o
  -2   3  10       31.77       34.51     85.05 o
  -1   3  10      519.13      516.11     32.85 o
   0   3  10      254.54      255.00    122.64 o
   1   3  10      240.09      237.10     31.19 o
   2   3  10       75.51       76.03     90.78 o
   3   3  10      122.70      115.08     34.54 o
  -4   4  10      230.45      301.20     35.10 o
  -3   4  10       81.52       73.21     87.74 o
  -2   4  10      129.20       62.25     30.62 o
  -1   4  10      402.03      354.12     32.47 o
   0   4  10      280.02      220.08     25.74 o
   1   4  10      105.03       86.33     31.34 o
   2   4  10      335.12      337.40     34.13 o
   3   4  10      267.95      228.71     35.82 o
  -4   5  10      275.12      253.98     35.85 o
  -3   5  10      335.88      406.32     33.72 o
  -2   5  10      197.22      186.38     31.63 o
  -1   5  10      737.35      727.94     36.42 o
   0   5  10      200.18      209.20     22.22 o
   1   5  10       38.39       75.62     89.09 o
   2   5  10      170.36      154.47     34.23 o
   3   5  10       78.57      -28.53    100.70 o
  -4   6  10     1423.61     1477.08     66.85 o
  -3   6  10      147.67      155.75     33.63 o
  -2   6  10      120.44       98.98     32.03 o
  -1   6  10      210.77      165.80     32.13 o
   0   6  10      315.56      288.71     34.70 o
   1   6  10       88.46      106.84     32.85 o
   2   6  10      128.97       94.53     98.70 o
   3   6  10      102.09      -46.09    101.83 o
  -3   7  10      113.46       46.53     97.07 o
  -2   7  10       14.46      -22.33     92.41 o
  -1   7  10      191.56       73.02     93.44 o
   0   7  10       43.88        7.00     44.01 o
   1   7  10       19.10       27.09     35.32 o
   2   7  10      237.81      285.45     36.26 o
  -3   8  10      186.85      194.33     35.42 o
  -2   8  10      218.07      221.10     34.44 o
  -1   8  10      285.57      326.13     34.07 o
   0   8  10      404.78      410.07     25.08 o
   1   8  10      278.12      232.41     35.42 o
   2   8  10       43.17       12.06     73.18 o
  -2   9  10      164.16      206.82     34.85 o
  -1   9  10      359.99      398.59     36.14 o
   0   9  10      185.31      224.31     24.71 o
   1   9  10       66.49      109.50     35.07 o
  -1  10  10      254.85      257.87     36.82 o
   0  10  10      184.56      225.17     36.04 o
  -4   0  11       18.27      -36.23    104.59 o
  -3   0  11       17.17       27.52     55.61 o
  -2   0  11      156.98      198.43     33.25 o
  -1   0  11        3.61       39.36     50.73 o
   0   0  11      174.20      176.29     32.19 o
   1   0  11        7.52       19.79     90.31 o
   2   0  11      234.03       55.61    101.96 o
   3   0  11        7.11      -96.63    102.96 o
  -4   1  11      480.31      402.85     38.48 o
  -3   1  11      146.33      178.92     34.70 o
  -2   1  11       46.79       90.43     32.44 o
  -1   1  11      758.22      739.18     36.51 o
   0   1  11     1761.56     1732.22     56.61 o
   1   1  11      277.50      293.19     33.57 o
   2   1  11      284.30      200.66     35.26 o
   3   1  11      116.90      141.13     35.67 o
  -4   2  11      168.89       94.07    101.67 o
  -3   2  11        1.13       15.06     93.94 o
  -2   2  11       16.28       16.60     64.25 o
  -1   2  11      196.75      116.45     33.41 o
   0   2  11      183.19       81.41     66.37 o
   1   2  11      667.86      627.05     36.07 o
   2   2  11      931.38     1064.00     49.98 o
   3   2  11      604.05      723.84     39.92 o
  -4   3  11       99.76      155.63     35.70 o
  -3   3  11      240.05      253.98     34.70 o
  -2   3  11      253.30      295.13     33.51 o
  -1   3  11      316.14      299.89     33.29 o
   0   3  11      171.79      163.56     22.93 o
   1   3  11       28.64       27.90     32.53 o
   2   3  11       31.15      -96.51     96.51 o
  -3   4  11       50.96       53.49     32.19 o
  -2   4  11       25.79       24.64     65.82 o
  -1   4  11      238.64      250.07     33.47 o
   0   4  11       62.33      -28.03    114.76 o
   1   4  11      125.43       92.31     33.91 o
   2   4  11      271.84      343.01     36.10 o
  -3   5  11      587.15      633.69     37.33 o
  -2   5  11       20.34       30.62     92.62 o
  -1   5  11       14.33      -39.67     92.09 o
   0   5  11       68.98       66.09     31.46 o
   1   5  11       25.77       -6.17     94.94 o
   2   5  11       76.73      114.17     35.54 o
  -3   6  11       54.28       73.77     96.60 o
  -2   6  11       66.70       29.90     95.85 o
  -1   6  11      261.98      308.59     34.66 o
   0   6  11      375.71      386.03     25.18 o
   1   6  11      344.87      324.19     36.51 o
   2   6  11      204.22      205.35     36.20 o
  -2   7  11      393.33      377.39     36.32 o
  -1   7  11      392.12      402.53     36.35 o
   0   7  11      377.12      376.03     25.76 o
   1   7  11       56.66       92.56    102.30 o
  -1   8  11      170.38      210.61     35.48 o
   0   8  11       20.12       37.36     71.01 o
  -3   0  12       99.39       37.17    105.06 o
  -2   0  12       81.60      130.04     35.01 o
  -1   0  12      179.56      144.51     35.20 o
   0   0  12      824.87      858.28     29.44 o
   1   0  12      598.49      593.76     37.58 o
   2   0  12        0.02       79.79    100.08 o
  -3   1  12      112.64       61.09     36.67 o
  -2   1  12       63.55      -70.96     99.17 o
  -1   1  12      147.04       58.68     71.30 o
   0   1  12      236.11      188.27     58.99 o
   1   1  12      471.16      464.44     37.64 o
   2   1  12      145.60       67.61    102.65 o
  -3   2  12      460.81      482.13     37.29 o
  -2   2  12      255.41      284.26     35.13 o
  -1   2  12      833.55      872.83     41.99 o
   0   2  12      739.74      765.20     27.37 o
   1   2  12      195.14      230.50     35.73 o
   2   2  12        5.79       10.93     99.26 o
  -3   3  12     1033.00     1078.81     52.67 o
  -2   3  12      122.28      176.17     34.60 o
  -1   3  12        3.31       27.31     55.89 o
   0   3  12       79.49      105.21     24.30 o
   1   3  12        6.53       45.53     94.60 o
  -2   4  12      123.82      148.77     34.95 o
  -1   4  12      214.66      309.50     35.26 o
   0   4  12      149.32      166.77     24.79 o
   1   4  12        2.64      -32.00     99.48 o
  -2   5  12       97.46      113.04     35.26 o
  -1   5  12       91.19      139.44     34.98 o
   0   5  12      166.39      177.06     29.22 o
   1   5  12       74.62      116.89     36.20 o
  -1   6  12      255.71      303.36     36.64 o
   0   6  12      125.85      -62.21     73.86 o
  -1   0  13      447.73      499.67     39.08 o
   0   0  13        2.42      -73.05     73.05 o
  -1   1  13       42.93      -33.25    103.93 o
   0   1  13      112.39       10.48     47.11 o
  -1   2  13       48.23       91.18    104.65 o
   0   2  13      179.14      128.42     35.71 o
 
